# Supplementary material for: Tumor-Informed Approach Improved ctDNA Detection Rate in Resected Pancreatic Cancer
Source: Int J Mol Sci. 2022 Sep 29;23(19):11521. doi: 10.3390/ijms231911521 (PMC9570468; doi:10.3390/ijms231911521)
Supplement: Supplementary file 1 [file ijms-23-11521-s001.zip]

Archive with 2 entries (2 files):
- Panc_feasibility_Supplement figure_revise.pptx
- Panc_feasibility_Supplement Table_revise.xlsx
