# Supplementary material for: Tumor-Informed Approach Improved ctDNA Detection Rate in Resected Pancreatic Cancer
Source: Int J Mol Sci. 2022 Sep 29;23(19):11521. doi: 10.3390/ijms231911521 (PMC9570468; doi:10.3390/ijms231911521)
Supplement: Supplementary file 1 [file ijms-23-11521-s001.zip › Panc_feasibility_Supplement Table_revise.xlsx]

## Sheet: TableS1
Table S1. ctDNA detection rate of pancreatic cancer
Method	Using system	Patient	Pathological stage	Gene	Detection rate	First author (year) [ref]
NGS	Illumina MiSeq or HiSeq 4000	221	I,II	2 (KRAS, TP53)	0.3	Cohen et al. 2017[17]
ddPCR	Biorad, QX200	45	II, III, IV	KRAS G12/13	0.51	Sugimori et al. 2020 [18]
NGS	Illumina, HiSeq 2500	14	II, III, IV (II:4,III:8,IV:2)	118	0.36	Affolter et al. 2021 [19]
NGS	Thermofisher, Personal Genome Machine system	58	IV	34	0.45	Strijker et al. 2020 [20]
NGS	Illumina,Hi-Seq 2500	113	I,II,III (I:49,II:57,III:7)	50	0.38	Guo et al. 2020 [21]
ddPCR	Biorad,NA	27	III,IV (III:3,IV:24)	KRAS G12/13 KRAS p.G12D,p.G12R,p.G12V,p.G13D	0.704	Del Re et al. 2017 [22]
ddPCR	Biorad, QX100	188	IV	KRAS p.G12D,p.G12R,p.G12V	0.83	Cheng et al. 2017 [23]
NGS ddPCR	Illumina, NextSeq 500 Biorad, QX200	55	III,IV (III:24,IV:31)	641 KRAS G12/13	III : 62.5% IV : 87%	Mohan et al. 2019 [24]
NGS	NA	104	III,IV (III:39,IV:65)	73	III : 74% IV : 91%	Botrus et al.2022 [25]

## Sheet: Table S2
Table S2. Clinical characteristics of 145 pancreatic cancer patients
Patient	Age	Sex	Neoadjuvant therapy	Location	T	N	M	UICC stage	Resectability	Recurrence	Pathological type	CA19-9(U/mL)
H001	71	F	Yes	Ph	1	1	0	IIB	BR	Yes	PDAC	1
H002	51	F	Yes	Ph	1	0	0	IA	UR	No	PDAC	83.6
H003	76	F	Yes	Ph	1	0	0	IA	BR	No	PDAC	3.7
H004	74	F	Yes	Pb	2	1	0	IIB	R	No	PDAC	295.1
H006	52	F	Yes	Ph	2	1	0	IIB	R	Yes	PDAC	171.9
H007	59	M	Yes	Ph	2	1	0	IIB	R	Yes	PDAC	30.9
H008	77	M	Yes	Ph	2	0	0	IB	R	No	PDAC	16
H010	54	M	No	Ph	2	1	0	IIB	R	Yes	PDAC	150.1
H012	72	F	Yes	Ph	1	0	0	IA	R	No	PDAC	198
H017	71	F	Yes	Ph	2	2	0	III	BR	No	PDAC	363
H018	62	F	Yes	Ph	2	0	1	IV	R	Yes	PDAC	23.9
H020	65	M	Yes	Ph	2	2	0	III	BR	Yes	PDAC	280.8
H021	67	M	No	Ph	2	1	0	IIB	R	Yes	PDAC	110.3
H023	59	M	Yes	Ph	1	0	0	IA	BR	Yes	PDAC	124.2
H024	71	M	Yes	Ph	2	1	0	IIB	R	No	PDAC	7
H025	71	F	No	Pb	2	0	0	IB	R	No	PDAC	30
H026	50	F	No	Ph	Tis	0	0	0	R	No	IPMC	195.5
H030	82	M	Yes	Ph	1	0	0	IA	BR	No	PDAC	200.7
H032	65	M	Yes	Ph	2	1	0	IIB	R	No	PDAC	28.7
H033	55	F	No	Ph	2	2	0	III	R	Yes	PDAC	1739.6
H034	77	F	Yes	Ph	1	1	0	IIB	R	No	PDAC	30.5
H035	75	M	Yes	Ph	2	1	0	IIB	R	No	PDAC	1
H036	55	M	Yes	Ph	3	1	0	IIB	UR	No	PDAC	238.5
H037	75	M	Yes	Ph	2	1	0	IIB	BR	Yes	PDAC	514
H041	70	F	No	Ph	1	0	0	IA	R	No	PDAC	8.6
H045	72	F	Yes	Ph	2	2	0	III	BR	Yes	PDAC	316.6
H047	64	M	Yes	Ph	2	0	0	IB	R	Yes	PDAC	125.2
H049	71	F	Yes	Pb	2	0	0	IB	BR	Yes	PDAC	15.4
H051	79	M	No	Pb	1	1	0	IIB	R	Yes	PDAC	43
H054	70	F	Yes	Ph	2	0	0	IB	BR	No	PDAC	13.4
H059	74	F	Yes	Ph	1	0	0	IA	R	No	PDAC	1
H061	83	M	Yes	Ph	3	0	0	IIA	BR	Yes	PDAC	464.1
H066	50	F	Yes	Pt	3	2	0	III	R	No	PDAC	16.1
H067	72	F	Yes	Ph	1	1	0	IIB	R	No	PDAC	48.5
H070	71	F	Yes	Pt	3	1	0	IIB	UR	No	PDAC	535.5
H071	76	F	Yes	Ph	1	0	0	IA	R	No	PDAC	10.7
H075	74	F	No	Ph	2	1	0	IIB	R	No	PDAC	33.8
H076	77	F	Yes	Ph	1	0	0	IA	R	No	PDAC	1
H077	74	F	Yes	Ph	3	1	0	IIB	R	No	PDAC	2.1
H078	74	F	Yes	Pt	2	0	0	IB	R	No	PDAC	41.9
H080	74	F	Yes	Ph	Tis	0	0	0	R	No	PDAC	6
H081	69	M	Yes	Ph	3	2	1	IV	R	No	PDAC	95.1
H084	64	M	Yes	Ph	1	0	0	IA	R	Yes	PDAC	9.3
H086	58	M	Yes	Ph	2	0	0	IB	BR	No	PDAC	33.6
H087	66	F	No	Pb	2	0	0	IB	R	No	PDAC	78.6
H089	71	F	Yes	Ph	2	0	0	IB	R	Yes	PDAC	1157
H091	81	M	Yes	Ph	2	1	0	IIB	R	Yes	PDAC	407.1
H092	74	M	Yes	Ph	2	1	0	IIB	R	Yes	PDAC	48.5
H094	67	F	Yes	Pt	2	1	0	IIB	BR	Yes	PDAC	21.3
H095	56	M	Yes	Ph	1	0	0	IA	UR	No	PDAC	45.4
H100	67	M	Yes	Ph	3	0	0	IIA	BR	Yes	PDAC	20.5
H102	67	F	Yes	Ph	2	1	0	IIB	BR	Yes	PDAC	306.4
H104	82	F	Yes	Pt	2	0	0	IB	R	No	PDAC	48.4
H105	62	F	Yes	Pb	1	0	0	IA	BR	No	PDAC	32.2
H106	69	M	Yes	Ph	2	2	0	III	R	Yes	PDAC	3004.5
H108	76	M	Yes	Ph	2	1	0	IIB	R	Yes	PDAC	253.9
H113	77	F	Yes	Ph	1	0	0	IA	R	No	PDAC	593.5
H116	71	F	Yes	Ph	2	1	0	IIB	R	No	PDAC	2772.1
H117	59	M	Yes	Ph	2	0	0	IB	R	No	PDAC	1148.9
H118	70	M	Yes	Pb	3	0	1	IV	UR	Yes	PDAC	6.6
H119	82	M	No	Pb	2	0	0	IB	R	No	PDAC	108.7
H123	81	M	No	Ph	2	2	0	III	R	Yes	PDAC	475.3
H124	73	M	Yes	Pb	2	0	0	IB	BR	No	PDAC	2.1
H126	72	M	No	Ph	1	1	1	IV	R	Yes	PDAC	526.3
H127	79	M	Yes	Pb	2	2	1	IV	R	No	PDAC	136.7
H128	66	F	Yes	Pb	3	1	0	IIB	R	No	PDAC	539.6
H130	72	F	No	Ph	1	0	0	IA	R	Yes	PDAC	2.9
H134	68	M	No	Pb	2	0	0	IB	R	Yes	PDAC	2.1
H136	79	M	Yes	Ph	2	1	0	IIB	R	Yes	PDAC	17767.8
H142	63	M	Yes	Ph	2	1	0	IIB	R	Yes	PDAC	45.6
H143	73	M	Yes	Ph	2	1	0	IIB	R	No	PDAC	21.5
H144	86	F	No	Ph	2	1	0	IIB	R	No	PDAC	81.4
H145	73	M	Yes	Ph	3	1	0	IIB	UR	Yes	PDAC	82.5
H149	72	M	Yes	Ph	1	2	0	III	R	No	Adenosquamous carcinoma	162.3
H152	57	M	Yes	Pb	3	2	0	III	R	Yes	PDAC	5902.8
H155	83	M	Yes	Pb	1	0	0	IA	R	No	PDAC	49.5
H157	74	M	Yes	Pb	2	1	0	IIB	R	Yes	PDAC	574
H158	72	M	Yes	Pb	3	0	0	IIA	BR	No	PDAC	269.4
H163	72	M	Yes	Ph	1	0	0	IA	R	No	PDAC	34.7
H173	64	M	Yes	Ph	1	0	0	IA	BR	No	PDAC	2.1
H175	73	M	Yes	Pt	3	0	0	IIA	R	Yes	PDAC	26036.3
H176	76	M	Yes	Ph	1	1	0	IIB	BR	Yes	PDAC	64.8
H177	66	F	No	Pb	3	1	0	IIB	R	No	PDAC	911.9
H178	65	F	Yes	Ph	1	0	0	IA	R	Yes	PDAC	1684
H181	81	F	No	Ph	1	0	0	IA	R	No	PDAC	16.8
H182	73	F	Yes	Ph	3	1	0	IIB	BR	Yes	PDAC	130.9
H185	71	F	Yes	Ph	2	0	0	IB	BR	No	PDAC	48.8
H187	70	M	Yes	Ph	2	0	0	IB	UR	No	PDAC	9895
H193	69	F	Yes	Ph	3	1	0	IIB	UR	Yes	PDAC	35.5
H195	68	M	No	Pb	1	0	0	IA	R	No	PDAC	32
H201	80	F	Yes	Ph	1	0	0	IA	BR	No	PDAC	412.9
H205	51	M	Yes	Pb	1	1	1	IV	R	Yes	PDAC	89.4
H207	63	F	Yes	Pb	3	0	0	IIA	BR	No	PDAC	373.2
H208	62	M	Yes	Ph	1	1	1	IV	BR	Yes	PDAC	378.9
H209	73	M	Yes	Pb	1	1	0	IIB	R	No	PDAC	213.1
H211	57	M	Yes	Pb	2	0	0	IB	UR	No	PDAC	165.6
H212	61	M	no	Ph	3	0	0	IIA	R	No	Anaplastic carcinoma	4.1
H213	64	F	Yes	Pb	2	1	0	IIB	UR	Yes	PDAC	74.9
H214	68	M	Yes	Ph	1	0	0	IB	R	No	PDAC	156.4
H215	61	M	Yes	Pt	2	0	0	IB	R	No	PDAC	237.7
H216	77	M	Yes	Ph	1	0	0	IA	R	No	PDAC	5677
H217	67	F	Yes	Ph	2	0	0	IB	BR	No	PDAC	2.8
H218	54	M	No	Ph	1	0	0	IA	R	No	PDAC	4
H219	74	M	Yes	Ph	1	0	0	IA	R	Yes	PDAC	66.7
H221	79	M	No	Pb	3	0	0	IIA	R	No	PDAC	86.8
H222	78	F	Yes	Pb	1	0	0	IA	R	No	IPMC	2.9
H224	60	F	Yes	Pb	Tis	0	0	0	UR	No	PDAC	573.1
H225	72	M	No	Ph	3	0	0	IIA	R	No	Anaplastic carcinoma	3.3
H226	83	F	Yes	Ph	2	1	0	IIB	BR	No	PDAC	86.4
S003	63	F	Yes	Ph	1	1	0	IIB	R	No	PDAC	NA
S004	77	M	No	Pt	Tis	0	0	0	R	No	PDAC	15.2
S005	68	F	Yes	Ph	1	2	0	III	R	Yes	PDAC	988
S008	82	F	No	Ph	2	2	0	III	R	Yes	PDAC	84.1
S009	68	F	No	Pt	Tis	0	0	0	R	No	IPMC	3.8
S012	79	F	Yes	Ph	3	0	0	IIA	UR	Yes	PDAC	33
S018	86	M	No	Ph	1	2	0	III	R	Yes	PDAC	5.2
S023	65	F	Yes	Ph	2	0	0	IB	BR	Yes	PDAC	119
S025	84	F	No	Ph	2	1	0	IIB	R	No	PDAC	1372
S026	59	M	Yes	Ph	2	1	0	IIB	BR	No	PDAC	190
S032	86	F	No	Pb	2	1	0	IIB	R	Yes	PDAC	15.3
S036	67	F	No	Ph	2	1	0	IIB	R	No	PDAC	14.1
S043	64	M	Yes	Ph	2	1	0	IIB	BR	Yes	PDAC	424
S044	79	F	No	Ph	1	1	0	IIB	R	No	PDAC	99.8
S048	66	M	Yes	Ph	3	2	0	III	BR	Yes	PDAC	156
S058	66	M	No	Pt	Tis	0	0	0	R	No	IPMC	NA
S064	61	M	Yes	Ph	2	0	0	IB	BR	No	PDAC	NA
S067	73	F	Yes	Ph	2	1	1	IV	BR	Yes	PDAC	155
S071	70	F	No	Pb	Tis	0	0	0	R	No	PDAC	11.4
S072	75	F	Yes	Pb	3	1	1	IV	UR	Yes	PDAC	11.4
S073	65	M	Yes	Ph	2	2	0	III	R	Yes	PDAC	234
S078	57	F	Yes	Ph	3	1	1	IV	BR	Yes	PDAC	169
S082	70	F	Yes	Ph	2	1	0	IIB	BR	No	PDAC	58.9
S086	76	M	Yes	Ph	2	1	0	IIB	BR	Yes	PDAC	75.6
S092	68	F	Yes	Pb	1	1	0	IIB	R	Yes	PDAC	12.6
S096	72	M	Yes	Ph	3	2	0	III	BR	No	PDAC	27.8
S102	74	F	Yes	Pb	3	0	0	IIA	R	No	PDAC	196
S123	70	M	Yes	Pb	2	2	0	III	BR	Yes	PDAC	NA
S126	68	M	Yes	Pb	2	2	0	IIB	UR	No	PDAC	NA
S130	65	F	Yes	Ph	1	0	0	IA	R	Yes	PDAC	177
S131	53	F	No	Pb	1	0	0	IA	R	Yes	PDAC	8.5
S136	79	M	Yes	Pb	1	0	0	IA	R	No	PDAC	60.9
S139	77	F	Yes	Pb	1	0	0	IA	R	Yes	PDAC	11.8
S142	72	F	Yes	Ph	1	0	0	IA	R	No	PDAC	2770
S146	75	F	Yes	Ph	1	0	0	IA	R	No	PDAC	8.4
S155	63	M	Yes	Ph	1	0	0	IA	UR	Yes	PDAC	28.2
	Legend:
	IPMC : Intraductal papillary mucinous carcinoma
	PDAC : Pancreatic ductal adenocarcinoma
	NAT : Neoadjuvant therapy

## Sheet: Table S3
Table S3. Summary of sequencing analyses of pancreatic tumor tissue covered in Oncomine Pan-Cancer Cell-Free assay
Patient	UICC stage	Recurrence	Library input (ng)	Reads	Mean read length	*Median coverage
H001	IIB	Yes	40	6687786	113	291
H002	IA	No	40	6684914	112	257.5
H003	IA	No	80	6085257	110	197
H004	IIB	No	40	6743785	115	208
H006	IIB	Yes	40	7672085	113	179
H007	IIB	Yes	80	6566354	114	260
H008	IB	No	40	7077809	111	209
H010	IIB	Yes	80	7603469	112	219.5
H012	IA	No	40	6620997	110	191
H017	III	No	40	6868805	109	384
H018	IV	Yes	80	7799884	111	241.5
H020	III	Yes	80	6369799	112	146
H021	IIB	Yes	80	6655629	107	221.5
H023	IA	Yes	40	5509523	110	226
H024	IIB	No	40	6613057	111	376
H025	IB	No	40	7929282	112	288
H026	0	No	40	6976208	114	288
H030	IA	No	40	6899958	112	179
H032	IIB	No	40	5778240	112	420
H033	III	Yes	40	6976208	114	420
H034	IIB	No	40	6736699	113	none
H035	IIB	No	80	6512488	108	218.5
H036	IIB	No	40	7462864	113	501.5
H037	IIB	Yes	40	7451876	111	544
H041	IA	No	40	7264515	114	268
H045	III	Yes	40	7039390	110	397
H047	IB	Yes	40	6369213	111	290
H049	IB	Yes	40	8001579	110	206
H051	IIB	Yes	40	6268024	113	312
H054	IB	No	80	6175396	108	228.5
H059	IA	No	40	6574167	112	471.5
H061	IIA	Yes	80	4824127	109	172.5
H066	III	No	40	6018972	112	118
H067	IIB	No	40	7234410	111	287
H070	IIB	No	40	7335875	114	265
H071	IA	No	40	6542961	112	403
H075	IIB	No	40	6575942	114	369.5
H076	IA	No	40	6705644	110	410
H077	IIB	No	40	7257022	111	295.5
H078	IB	No	40	6919075	113	280
H080	0	No	40	6507298	111	none
H081	IV	No	40	6227145	113	404
H084	IA	Yes	40	7337539	114	347
H086	IB	No	80	6212596	113	157
H087	IB	No	40	7881426	114	156
H089	IB	Yes	40	7104395	114	472.5
H091	IIB	Yes	80	6611213	114	339
H092	IIB	Yes	40	6217637	112	246
H094	IIB	Yes	40	6956882	113	427
H095	IA	No	40	7802308	114	107
H100	IIA	Yes	40	6840580	112	137
H102	IIB	Yes	40	6978147	114	173
H104	IB	No	40	6834451	113	181.5
H105	IA	No	40	8115623	116	132
H106	III	Yes	40	5743560	114	195
H108	IIB	Yes	80	6375487	114	none
H113	IA	No	40	6956219	112	137
H116	IIB	No	80	3295348	108	172
H117	IB	No	40	6995193	113	209
H118	IV	Yes	40	7090715	113	204
H119	IB	No	40	7560371	114	584
H123	III	Yes	40	7024305	115	120
H124	IB	No	40	7310123	117	248.5
H126	IV	Yes	40	7441999	112	206.5
H127	IV	No	40	6983025	113	193.5
H128	IIB	No	40	6320442	114	281
H130	IA	Yes	40	7219445	112	268
H134	IB	Yes	80	5969229	111	164.5
H136	IIB	Yes	40	7110005	116	330
H142	IIB	Yes	40	6898962	116	242
H143	IIB	No	40	7663272	114	123
H144	IIB	No	40	6490655	114	151
H145	IIB	Yes	40	6811005	115	248
H149	III	No	40	7162793	111	174.5
H152	III	Yes	40	7756671	116	461.5
H155	IA	No	40	6260860	112	234
H157	IIB	Yes	40	6353014	112	177
H158	IIA	No	40	7461764	118	538
H163	IA	No	40	7648080	114	174.5
H173	IA	No	40	6517551	114	282
H175	IIA	Yes	40	7076082	114	222
H176	IIB	Yes	40	6384959	113	362
H177	IIB	No	40	7056725	113	393
H178	IA	Yes	40	7000328	117	262.5
H181	IA	No	40	6919226	113	290.5
H182	IIB	Yes	40	6275548	114	349.5
H185	IB	No	40	6926206	114	268
H187	IB	No	40	6788897	115	153.5
H193	IIB	Yes	40	7176779	114	244.5
H195	IA	No	40	6823419	116	269
H201	IA	No	40	7149251	117	none
H205	IV	Yes	40	6523744	117	290
H207	IIA	No	40	6489987	115	358.5
H208	IV	Yes	40	6832589	116	246
H209	IIB	No	40	6797817	116	256
H211	IB	No	40	5929146	116	300
H212	IIA	No	40	6570294	115	398
H213	IIB	Yes	40	6602702	115	409.5
H214	IB	No	40	7457016	116	166
H215	IB	No	40	6648417	116	108
H216	IA	No	40	7817698	117	498
H217	IB	No	40	6925110	116	339
H218	IA	No	40	7220027	115	406
H219	IA	Yes	40	6747194	115	474
H221	IIA	No	40	7554905	117	351
H222	IA	No	40	6582212	116	252
H224	0	No	40	7200403	114	176
H225	IIA	No	80	7491803	112	94
H226	IIB	No	40	7629505	114	251
S003	IIB	No	40	5545222	113	232
S004	0	No	80	5144450	111	127
S005	III	Yes	40	5800849	113	168.5
S008	III	Yes	40	6071293	111	224
S009	0	No	8	6702831	115	286
S012	IIA	Yes	80	6211450	112	102
S018	III	Yes	40	5737821	111	269
S023	IB	Yes	40	5410603	114	151.5
S025	IIB	No	40	5844760	110	177.5
S026	IIB	No	80	6902287	113	197
S032	IIB	Yes	40	994453	83	98
S036	IIB	No	40	6074249	110	236
S043	IIB	Yes	40	6268600	113	184
S044	IIB	No	40	7825087	114	190
S048	III	Yes	40	7085730	113	183
S058	0	No	80	7113222	113	175
S064	IB	No	40	5565128	112	131
S067	IV	Yes	40	6052344	110	228
S071	0	No	80	5526328	113	94
S072	IV	Yes	40	3982739	102	126
S073	III	Yes	80	7239880	112	232
S078	IV	Yes	40	5980263	113	146.5
S082	IIB	No	40	6415388	114	194
S086	IIB	Yes	40	4534357	109	180
S092	IIB	Yes	80	6319178	111	289.5
S096	III	No	40	4771795	110	187
S102	IIA	No	40	6934399	114	275.5
S123	III	Yes	80	7664460	116	264
S126	IIB	No	80	6819893	113	618
S130	IA	Yes	40	6959830	115	259.5
S131	IA	Yes	40	6225066	113	208
S136	IA	No	40	6447486	117	191
S139	IA	Yes	40	7409333	114	none
S142	IA	No	40	7334418	114	233
S146	IA	No	40	6154295	112	none
S155	IA	Yes	40	6068339	115	142
	* : Median coverage indicates coverage of 100 or more and mutation with a mutation allele frequency of 5% covered in Oncomine Pan-Cancer Cell-Free assay

## Sheet: Table S4
Table S4. Single nucleotide variants (SNV), insertion and deletion in pancreatic tumor tissue after removing mutations with a mutation frequency less than 5% and a coverage less than 80
Patient	Group	UICC stage	Mutation type	Locus	Gene	Mutation ID	Ref	Alt	Coverage	Mutation allele count	Mutation allele Frequency (%)	Covered in Oncomine Pan-Cancer Cell-Free assay
H001	NAT	IIB	SNV	chr6:31133448	POU5F1	p.R186H	C	T	93	5.0034	5.38	No
H001	NAT	IIB	SNV	chr1:156845881	NTRK1	p.H504R	A	G	131	8.0041	6.11	No
H001	NAT	IIB	SNV	chr2:100210166	AFF3	p.R678W	G	A	291	14.9865	5.15	No
H001	NAT	IIB	SNV	chr17:7578406	TP53	p.R175H	C	T	370	22.015	5.95	Yes
H001	NAT	IIB	SNV	chr12:25398284	KRAS	p.G12D	C	T	360	79.992	22.22	Yes
H002	NAT	IA	SNV	chrX:153761190	G6PD	p.V370I	C	T	184	9.9912	5.43	No
H002	NAT	IA	SNV	chr12:25398284	KRAS	p.G12A	C	G	331	14.0013	4.23	Yes
H003	NAT	IA	SNV	chr6:108985699	FOXO3	p.S555G	A	G	105	5.9955	5.71	No
H003	NAT	IA	SNV	chr4:55152086	PDGFRA	p.A840T	G	A	105	9.996	9.52	Yes
H003	NAT	IA	SNV	chr8:48805740	PRKDC	p.R1269H	C	T	197	10.9926	5.58	No
H003	NAT	IA	SNV	chr19:17948818	JAK3	p.E542K	C	T	213	11.9919	5.63	No
H003	NAT	IA	SNV	chr17:7577587	TP53	p.I232F	T	A	528	19.008	3.6	Yes
H004	NAT	IIB	SNV	chr1:147092684	BCL9	p.P908L	C	T	104	6.0008	5.77	No
H004	NAT	IIB	SNV	chr1:204433722	PIK3C2B	p.G349S	C	T	114	5.9964	5.26	No
H004	NAT	IIB	SNV	chr17:78320401	RNF213	p.V2756I	G	A	208	11.0032	5.29	No
H004	NAT	IIB	SNV	chr2:61722593	XPO1	p.M348I	C	T	219	10.9938	5.02	No
H004	NAT	IIB	SNV	chr12:25398284	KRAS	p.G12D	C	T	279	46.0071	16.49	Yes
H006	NAT	IIB	SNV	chr1:27057772	ARID1A	p.P494T	C	A	82	10.9962	13.41	No
H006	NAT	IIB	SNV	chr18:50832035	DCC	p.R667C	C	T	173	8.996	5.2	No
H006	NAT	IIB	SNV	chr19:10602859	KEAP1	p.R240H	C	T	179	9.0037	5.03	No
H006	NAT	IIB	SNV	chr1:243809205	AKT3	p.H140R	T	C	314	24.9944	7.96	No
H006	NAT	IIB	SNV	chr17:7578500	TP53	p.Q144Ter	G	A	327	25.0155	7.65	Yes
H007	NAT	IIB	SNV	chr12:25398284	KRAS	p.G12D	C	T	349	50.0117	14.33	Yes
H007	NAT	IIB	SNV	chr17:7578538	TP53	p.N131I	T	A	171	54.9936	32.16	Yes
H008	NAT	IB	SNV	chr17:48266287	COL1A1	p.P1008A	G	C	92	4.9956	5.43	No
H008	NAT	IB	SNV	chrX:48652389	GATA1	p.T354A	A	G	96	5.0016	5.21	No
H008	NAT	IB	SNV	chr2:141291694	LRP1B	p.R2553Q	C	T	222	19.0032	8.56	No
H008	NAT	IB	SNV	chr1:27106348	ARID1A	p.T1987P	A	C	455	25.9805	5.71	No
H008	NAT	IB	SNV	chr12:25398285	KRAS	p.G12C	C	A	196	15.9936	8.16	Yes
H008	NAT	IB	INDEL	chr17:7578398	TP53	p.H178TfsTer69	GGGGG	GGGG	565	70.0035	12.39	Yes
H010	Upfront surgery	IIB	SNV	chr9:134015995	NUP214	p.L398F	C	T	131	6.9954	5.34	No
H010	Upfront surgery	IIB	SNV	chrX:79286042	TBX22	p.P332L	C	T	157	10.0009	6.37	No
H010	Upfront surgery	IIB	SNV	chr8:113697868	CSMD3	p.T750M	G	A	284	28.9964	10.21	No
H010	Upfront surgery	IIB	SNV	chr17:7578189	TP53	p.Y220Ter	A	C	497	61.9759	12.47	Yes
H010	Upfront surgery	IIB	SNV	chr12:25398284	KRAS	p.G12D	C	T	282	39.9876	14.18	Yes
H010	Upfront surgery	IIB	INDEL	chr9:21974743	CDKN2A	p.R29AfsTer15	C	CA	147	24.0051	16.33	No
H012	NAT	IA	SNV	chr19:17952201	JAK3	p.I380T	A	G	94	5.0008	5.32	No
H012	NAT	IA	SNV	chr1:237044134	MTR	p.V892M	G	A	106	5.9996	5.66	No
H012	NAT	IA	SNV	chr1:27100187	ARID1A	p.Q1328R	A	G	121	7.0059	5.79	No
H012	NAT	IA	SNV	chr19:30303919	CCNE1	p.T52M	C	T	134	7.9998	5.97	No
H012	NAT	IA	SNV	chr8:41790166	KAT6A	p.R1858C	G	A	191	11.0016	5.76	No
H012	NAT	IA	INDEL	chr8:30938753	WRN	p.L405WfsTer33	ATTTTG	ATTTG	443	81.9993	18.51	No
H012	NAT	IA	SNV	chr12:25398285	KRAS	p.G12R	C	G	366	9.0036	2.46	Yes
H012	NAT	IA	SNV	chr17:7577114	TP53	p.C275Y	C	T	493	17.0085	3.45	Yes
H012	NAT	IA	SNV	chr18:48604632	SMAD4	p.S485Ter	C	G	467	19.0069	4.07	No
H017	NAT	III	SNV	chr2:198270048	SF3B1	p.N463S	T	C	199	15.9996	8.04	No
H017	NAT	III	SNV	chr17:7577539	TP53	p.R248W	G	A	384	17.0112	4.43	Yes
H017	NAT	III	SNV	chr12:25380275	KRAS	p.Q61H	T	G	469	21.9961	4.69	Yes
H018	NAT	IV	SNV	chr17:17131334	FLCN	p.G40S	C	T	141	11.9991	8.51	No
H018	NAT	IV	SNV	chr6:152605163	SYNE1	p.R6053Ter	G	A	168	9.996	5.95	No
H018	NAT	IV	SNV	chr20:40743948	PTPRT	p.C1016Y	C	T	433	25.98	6	No
H018	NAT	IV	SNV	chr12:25398284	KRAS	p.G12V	C	A	315	29.0115	9.21	Yes
H020	NAT	III	SNV	chr12:54576029	SMUG1	p.R222Ter	G	A	92	4.9956	5.43	No
H020	NAT	III	SNV	chr1:9787102	PIK3CD	p.Ter1045Q	T	C	132	7.9992	6.06	No
H020	NAT	III	SNV	chr20:57484421	GNAS	p.R201H	G	A	146	18.0018	12.33	Yes
H020	NAT	III	MNV	chr7:140453136	BRAF	p.V600K	AC	TT	436	41.9868	9.63	Yes
H020	NAT	III	SNV	chr17:7578271	TP53	p.H193L	T	A	498	60.009	12.05	Yes
H021	Upfront surgery	IIB	SNV	chr18:48591919	SMAD4	p.R361H	G	A	220	4.994	2.27	Yes
H021	Upfront surgery	IIB	SNV	chr12:25398284	KRAS	p.G12V	C	A	223	43.9979	19.73	Yes
H023	NAT	IA	SNV	chr12:25398284	KRAS	p.G12V	C	A	367	8.0006	2.18	Yes
H023	NAT	IA	INDEL	chr9:15472635	PSIP1	p.E325MfsTer47	A	ATC	85	17	20	No
H024	NAT	IIB	INDEL	chr3:195611817	TNK2	p.G131AfsTer27	GGC	G	285	54.0075	18.95	No
H024	NAT	IIB	SNV	chr1:147096707	BCL9	p.G1410S	G	A	376	33.9904	9.04	No
H024	NAT	IIB	SNV	chr12:25380275	KRAS	p.Q61H	T	G	493	38.0103	7.71	Yes
H025	Upfront surgery	IB	SNV	chr1:206658601	IKBKE	p.R525Q	G	A	263	35.0053	13.31	No
H025	Upfront surgery	IB	SNV	chr10:43606814	RET	p.R475W	C	T	521	53.9756	10.36	No
H025	Upfront surgery	IB	INDEL	chr18:48593470	SMAD4	p.F408LfsTer7	CT	C	281	35.9961	12.81	No
H025	Upfront surgery	IB	SNV	chr12:25398284	KRAS	p.G12D	C	T	288	45.0144	15.63	Yes
H025	Upfront surgery	IB	SNV	chr17:7577121	TP53	p.R273C	G	A	771	176.019	22.83	Yes
H026	Upfront surgery	0	INDEL	chr5:112154933	APC	p.R402LfsTer52	CG	C	431	89.9928	20.88	No
H026	Upfront surgery	0	SNV	chr9:21971138	CDKN2A	p.D74N	C	T	130	4.004	3.08	No
H030	NAT	IA	SNV	chr12:25398284	KRAS	p.G12V	C	A	375	9	2.4	Yes
H030	NAT	IA	SNV	chr6:108985682	FOXO3	p.A549V	C	T	91	4.9959	5.49	No
H030	NAT	IA	SNV	chrX:41084072	USP9X	p.D2277N	G	A	135	8.0055	5.93	No
H030	NAT	IA	SNV	chr8:57079304	PLAG1	p.Y334C	T	C	218	11.009	5.05	No
H030	NAT	IA	SNV	chr17:7578549	TP53	p.S127F	G	A	179	5.9965	3.35	No
H032	NAT	IIB	SNV	chr4:55971131	KDR	p.Q556K	G	T	490	27.979	5.71	No
H032	NAT	IIB	SNV	chr12:25398284	KRAS	p.G12D	C	T	268	13.9896	5.22	Yes
H032	NAT	IIB	SNV	chr17:7579575	TP53	p.Q38Ter	G	A	420	25.998	6.19	Yes
H033	Upfront surgery	III	SNV	chr11:94178990	MRE11	p.M618T	A	G	578	109.993	19.03	No
H033	Upfront surgery	III	SNV	chr12:25398284	KRAS	p.G12D	C	T	366	83.997	22.95	Yes
H035	NAT	IIB	SNV	chr12:25398284	KRAS	p.G12D	C	T	336	9.0048	2.68	Yes
H035	NAT	IIB	SNV	chr9:32634788	TAF1L	p.L264F	G	A	94	5.0008	5.32	No
H035	NAT	IIB	SNV	chr17:75398506	SEPTIN9	p.R148W	C	T	101	5.9994	5.94	No
H035	NAT	IIB	INDEL	chr3:30648444	TGFBR2	p.I24PfsTer17	GAT	G	381	44.9961	11.81	No
H036	NAT	IIB	SNV	chr17:7577069	TP53	p.R290H	C	T	360	9	2.5	No
H036	NAT	IIB	SNV	chr3:37523078	ITGA9	p.T175M	C	T	539	117.017	21.71	No
H036	NAT	IIB	SNV	chr2:212248444	ERBB4	p.R1275W	G	A	571	81.9956	14.36	No
H036	NAT	IIB	SNV	chr18:48604736	SMAD4	p.E520Ter	G	T	464	25.984	5.6	No
H036	NAT	IIB	SNV	chr12:25398284	KRAS	p.G12D	C	T	429	94.9806	22.14	Yes
H036	NAT	IIB	SNV	chr17:7577121	TP53	p.R273C	G	A	611	180.001	29.46	Yes
H037	NAT	IIB	INDEL	chr2:212652763	ERBB4	p.N181MfsTer28	AT	A	1503	840.929	55.95	No
H037	NAT	IIB	SNV	chr12:25398284	KRAS	p.G12V	C	A	544	32.9664	6.06	Yes
H037	NAT	IIB	SNV	chr12:25398242	KRAS	p.N26S	T	C	548	33.976	6.2	No
H037	NAT	IIB	SNV	chr17:7578535	TP53	p.K132R	T	C	189	13.0032	6.88	Yes
H037	NAT	IIB	INDEL	chr9:21971168	CDKN2A	p.E61LfsTer60	GCAGCAGCTCCGCCACT	GCAGCAGCTCCGAGCGCCACT	188	26.9968	14.36	No
H041	Upfront surgery	IA	SNV	chr18:48584788	SMAD4	p.Q289R	A	G	155	5.0065	3.23	No
H041	Upfront surgery	IA	SNV	chr7:128846366	SMO	p.A401V	C	T	251	14.0058	5.58	Yes
H041	Upfront surgery	IA	SNV	chr6:32180927	NOTCH4	p.P808L	G	A	327	25.9965	7.95	No
H041	Upfront surgery	IA	SNV	chr12:25398284	KRAS	p.G12D	C	T	268	70.0016	26.12	Yes
H041	Upfront surgery	IA	INDEL	chr17:7574021	TP53	p.E336Ter	C	CA	469	130.992	27.93	No
H045	NAT	III	SNV	chr17:7578265	TP53	p.I195T	A	G	458	14.0148	3.06	Yes
H045	NAT	III	SNV	chr3:128205070	GATA2	p.T124M	G	A	94	5.9972	6.38	No
H045	NAT	III	SNV	chr19:1615796	TCF3	p.A492V	G	A	99	40.9959	41.41	No
H045	NAT	III	SNV	chr10:114925369	TCF7L2	p.P483T	C	A	99	47.9952	48.48	No
H045	NAT	III	SNV	chr15:43579621	TGM7	p.G241E	C	T	99	63.0036	63.64	No
H045	NAT	III	SNV	chr13:113973832	LAMP1	p.A204V	C	T	109	51.0011	46.79	No
H045	NAT	III	SNV	chr6:51491884	PKHD1	p.Q3899R	T	C	119	62.9986	52.94	No
H045	NAT	III	SNV	chr6:56479222	DST	p.V1631L	C	A	120	60	50	No
H045	NAT	III	SNV	chr9:35076755	FANCG	p.T297I	G	A	128	76.0064	59.38	No
H045	NAT	III	SNV	chr15:40477831	BUB1B	p.R349Q	G	A	162	76.9986	47.53	No
H045	NAT	III	SNV	chr20:40790060	PTPRT	p.A891S	C	A	165	82.995	50.3	No
H045	NAT	III	SNV	chr18:60985773	BCL2	p.A43T	C	T	172	56.0032	32.56	No
H045	NAT	III	SNV	chr3:128204951	GATA2	p.A164T	C	T	186	95.9946	51.61	No
H045	NAT	III	SNV	chr19:1223125	STK11	p.F354L	C	G	244	127.002	52.05	No
H045	NAT	III	SNV	chr17:45369788	ITGB3	p.R515Q	G	A	246	135.989	55.28	No
H045	NAT	III	SNV	chr17:37829778	PGAP3	p.N228S	T	C	249	113.992	45.78	No
H045	NAT	III	SNV	chr10:76789077	KAT6B	p.V1499I	G	A	255	162.001	63.53	No
H045	NAT	III	SNV	chr10:70332862	TET1	p.A256V	C	T	292	125.005	42.81	No
H045	NAT	III	SNV	chr16:89839766	FANCA	p.P643A	G	C	304	154.006	50.66	No
H045	NAT	III	SNV	chr10:70405539	TET1	p.N1018S	A	G	310	150.009	48.39	No
H045	NAT	III	SNV	chr4:1806633	FGFR3	p.T450M	C	T	332	163.012	49.1	No
H045	NAT	III	SNV	chr9:8518052	PTPRD	p.Q447E	G	C	337	179.992	53.41	No
H045	NAT	III	SNV	chr1:186316488	TPR	p.S960N	C	T	355	171.998	48.45	No
H045	NAT	III	SNV	chr1:186325454	TPR	p.L618M	A	T	381	170.993	44.88	No
H045	NAT	III	SNV	chr13:113975768	LAMP1	p.I309T	T	C	391	217.005	55.5	No
H045	NAT	III	SNV	chr3:46480958	LTF	p.E579D	C	G	397	52.007	13.1	No
H045	NAT	III	SNV	chr6:152552605	SYNE1	p.S6987N	C	T	421	233.992	55.58	No
H045	NAT	III	SNV	chr7:106522592	PIK3CG	p.T857A	A	G	426	217.984	51.17	No
H045	NAT	III	SNV	chr15:43571958	TGM7	p.V515L	C	A	432	264.989	61.34	No
H045	NAT	III	SNV	chr5:55251931	IL6ST	p.L397V	G	C	444	193.984	43.69	No
H045	NAT	III	SNV	chr12:43777630	ADAMTS20	p.G1535W	C	A	445	228.018	51.24	No
H045	NAT	III	INDEL	chr8:41794796	KAT6A	p.E1109del	ATCT	A	483	231.985	48.03	No
H045	NAT	III	SNV	chr10:70332672	TET1	p.S193T	T	A	561	271.973	48.48	No
H045	NAT	III	SNV	chr1:47834209	CMPK1	p.Q80H	G	T	567	282.026	49.74	No
H045	NAT	III	SNV	chr17:59926567	BRIP1	p.A144T	C	T	598	278.01	46.49	No
H045	NAT	III	SNV	chr7:55229255	EGFR	p.R521K	G	A	616	306.029	49.68	No
H045	NAT	III	SNV	chr6:138196066	TNFAIP3	p.F127C	T	G	636	283.974	44.65	No
H045	NAT	III	SNV	chr15:40897312	KNL1	p.N14D	A	G	693	332.016	47.91	No
H045	NAT	III	SNV	chr12:43828141	ADAMTS20	p.K876M	T	A	698	317.032	45.42	No
H045	NAT	III	SNV	chr12:43826204	ADAMTS20	p.R1000H	C	T	703	320.99	45.66	No
H045	NAT	III	SNV	chr7:92734051	SAMD9	p.A454T	C	T	746	375.014	50.27	No
H045	NAT	III	SNV	chr5:55264153	IL6ST	p.G148R	C	G	750	372	49.6	No
H045	NAT	III	SNV	chr5:35867500	IL7R	p.S105N	G	A	785	384.964	49.04	No
H045	NAT	III	SNV	chr15:40913033	KNL1	p.E191K	G	A	786	402.982	51.27	No
H045	NAT	III	SNV	chr7:92733975	SAMD9	p.T479M	G	A	871	446.039	51.21	No
H045	NAT	III	SNV	chr12:43822171	ADAMTS20	p.S1273F	G	A	875	387.012	44.23	No
H045	NAT	III	SNV	chr2:141812784	LRP1B	p.G485S	C	T	946	427.024	45.14	No
H045	NAT	III	SNV	chr7:151962265	KMT2C	p.D348N	C	T	2000	325	16.25	No
H045	NAT	III	SNV	chr12:25398285	KRAS	p.G12C	C	A	477	31.005	6.5	Yes
H047	NAT	IB	SNV	chr17:37868605	ERBB2	p.R351Q	G	A	88	4.9984	5.68	No
H047	NAT	IB	INDEL	chr13:48916819	RB1	p.F117LfsTer7	TTTAC	T	243	51.0057	20.99	No
H047	NAT	IB	SNV	chr18:48575191	SMAD4	p.N129D	A	G	346	14.013	4.05	No
H047	NAT	IB	SNV	chr12:25398284	KRAS	p.G12D	C	T	337	65.9846	19.58	Yes
H049	NAT	IB	SNV	chr17:7579368	TP53	p.Y107D	A	C	206	7.9928	3.88	No
H049	NAT	IB	INDEL	chr12:49445171	KMT2D	p.E766Ter	A	AG	91	8.9999	9.89	No
H049	NAT	IB	SNV	chr11:71734188	NUMA1	p.R72G	G	C	138	17.0016	12.32	No
H049	NAT	IB	SNV	chr6:56401584	DST	p.N3469S	T	C	925	54.02	5.84	No
H049	NAT	IB	SNV	chr12:25398284	KRAS	p.G12D	C	T	561	31.977	5.7	Yes
H051	Upfront surgery	IIB	SNV	chr2:128046968	ERCC3	p.D256G	T	C	312	19.0008	6.09	No
H051	Upfront surgery	IIB	SNV	chr17:7578536	TP53	p.K132E	T	C	396	31.0068	7.83	Yes
H051	Upfront surgery	IIB	SNV	chr12:25398284	KRAS	p.G12V	C	A	230	20.999	9.13	Yes
H054	NAT	IB	SNV	chr17:7577022	TP53	p.R306Ter	G	A	299	6.0099	2.01	No
H054	NAT	IB	SNV	chr12:25398284	KRAS	p.G12V	C	A	331	8.0102	2.42	Yes
H054	NAT	IB	SNV	chr17:7578431	TP53	p.Q167Ter	G	A	158	6.004	3.8	No
H054	NAT	IB	SNV	chr7:91630620	AKAP9	p.M463I	G	T	108	11.9988	11.11	No
H059	NAT	IA	SNV	chr12:25398284	KRAS	p.G12D	C	T	366	8.0154	2.19	Yes
H059	NAT	IA	SNV	chr17:7577581	TP53	p.Y234H	A	G	577	14.0211	2.43	Yes
H061	NAT	IIA	INDEL	chr1:186331468	TPR	p.N247KfsTer2	A	AT	81	10.0035	12.35	No
H061	NAT	IIA	INDEL	chr6:69349038	ADGRB3	p.L158FfsTer60	A	AT	85	9.996	11.76	No
H061	NAT	IIA	INDEL	chr2:190719505	PMS1	p.I503SfsTer3	A	AG	97	23.9978	24.74	No
H061	NAT	IIA	INDEL	chr9:133760223	ABL1	p.E849DfsTer35	A	AC	99	28.9971	29.29	No
H061	NAT	IIA	INDEL	chr9:15474071	PSIP1	p.A265DfsTer2	G	GT	114	29.0016	25.44	No
H061	NAT	IIA	INDEL	chr5:131911573	RAD50	p.T109DfsTer4	C	CA	132	46.002	34.85	No
H061	NAT	IIA	INDEL	chr2:178095713	NFE2L2	p.L540TfsTer8	G	GT	144	27.9936	19.44	No
H061	NAT	IIA	INDEL	chr14:99724075	BCL11B	p.D54RfsTer37	C	CG	147	47.9955	32.65	No
H061	NAT	IIA	SNV	chr5:55260048	IL6ST	p.E195A	T	G	154	9.9946	6.49	No
H061	NAT	IIA	INDEL	chr10:96541635	CYP2C19	p.L234HfsTer2	C	CA	155	46.004	29.68	No
H061	NAT	IIA	INDEL	chr9:36840620	PAX5	p.Y372LfsTer2	A	AG	172	26.0064	15.12	No
H061	NAT	IIA	INDEL	chr12:43896085	ADAMTS20	p.R246KfsTer17	C	CT	173	64.9961	37.57	No
H061	NAT	IIA	INDEL	chr8:48827896	PRKDC	p.L870HfsTer9	A	AT	193	18.0069	9.33	No
H061	NAT	IIA	INDEL	chr9:8341090	PTPRD	p.R1709MfsTer18	C	CA	193	18.0069	9.33	No
H061	NAT	IIA	INDEL	chr11:94219172	MRE11	p.L78IfsTer9	A	AT	202	13.0088	6.44	No
H061	NAT	IIA	INDEL	chr22:41548237	EP300	p.S1009YfsTer10	T	TA	206	20.0026	9.71	No
H061	NAT	IIA	INDEL	chr1:9770527	PIK3CD	p.D6GfsTer18	T	TC	206	64.993	31.55	No
H061	NAT	IIA	INDEL	chr19:57746721	AURKC	p.K289NfsTer54	A	AC	223	35.011	15.7	No
H061	NAT	IIA	INDEL	chr11:4159524	RRM1	p.S764YfsTer21	T	TA	287	15.9859	5.57	No
H061	NAT	IIA	INDEL	chr7:92732925	SAMD9	p.L829HfsTer14	A	AT	295	24.013	8.14	No
H061	NAT	IIA	INDEL	chr8:41906307	KAT6A	p.S64LfsTer3	G	GT	338	59.995	17.75	No
H061	NAT	IIA	INDEL	chr11:108160406	ATM	p.L1439TfsTer2	T	TA	414	53.9856	13.04	No
H061	NAT	IIA	INDEL	chr1:114942188	TRIM33	p.S1004YfsTer20	G	GT	419	39.0089	9.31	No
H061	NAT	IIA	SNV	chr12:25398284	KRAS	p.G12V	C	A	94	7.9994	8.51	Yes
H066	NAT	III	SNV	chr7:91630620	AKAP9	p.M463I	G	T	118	13.9948	11.86	No
H067	NAT	IIB	SNV	chr12:25398285	KRAS	p.G12C	C	A	373	23.0141	6.17	Yes
H067	NAT	IIB	SNV	chr17:7577130	TP53	p.F270I	A	T	201	15.9996	7.96	Yes
H070	NAT	IIB	SNV	chrX:48650787	GATA1	p.R219K	G	A	136	7.004	5.15	No
H070	NAT	IIB	SNV	chr14:81609939	TSHR	p.T513P	A	C	142	7.9946	5.63	No
H070	NAT	IIB	SNV	chr17:75478369	SEPTIN9	p.R289C	C	T	189	9.9981	5.29	No
H070	NAT	IIB	SNV	chr1:27092823	ARID1A	p.Y948Ter	T	G	265	81.0105	30.57	No
H070	NAT	IIB	INDEL	chr18:25570172	CDH2	p.Y496IfsTer21	TA	T	474	63.99	13.5	No
H070	NAT	IIB	SNV	chr3:46479469	LTF	p.V687A	A	G	531	68.9769	12.99	No
H070	NAT	IIB	MNV	chr12:25380275	KRAS	p.Q61L	TT	CA	549	130.991	23.86	Yes
H071	NAT	IA	SNV	chr12:25398285	KRAS	p.G12R	C	G	403	19.9888	4.96	Yes
H071	NAT	IA	SNV	chr18:48575198	SMAD4	p.Y131C	A	G	602	31.003	5.15	No
H071	NAT	IA	SNV	chr17:7578407	TP53	p.R175G	G	C	281	15.9889	5.69	Yes
H075	Upfront surgery	IIB	SNV	chr6:69665964	ADGRB3	p.T415M	C	T	132	6.996	5.3	No
H075	Upfront surgery	IIB	SNV	chr11:108200951	ATM	p.K2440E	A	G	389	93.0099	23.91	No
H075	Upfront surgery	IIB	SNV	chr3:41266137	CTNNB1	p.S45Y	C	A	426	101.984	23.94	Yes
H075	Upfront surgery	IIB	SNV	chr12:25398285	KRAS	p.G12R	C	G	350	49	14	Yes
H076	NAT	IA	SNV	chr12:25398284	KRAS	p.G12D	C	T	410	13.981	3.41	Yes
H077	NAT	IIB	SNV	chr17:7578518	TP53	p.A138P	C	G	267	30.9987	11.61	Yes
H077	NAT	IIB	SNV	chr12:25398284	KRAS	p.G12D	C	T	324	62.9856	19.44	Yes
H078	NAT	IB	SNV	chr19:3532524	FZR1	p.S373L	C	T	100	6	6	No
H078	NAT	IB	SNV	chr1:19062420	PAX7	p.T484A	A	G	117	6.0021	5.13	No
H078	NAT	IB	SNV	chr12:25398285	KRAS	p.G12R	C	G	335	31.9925	9.55	Yes
H078	NAT	IB	SNV	chr18:48591925	SMAD4	p.C363F	G	T	280	37.996	13.57	Yes
H078	NAT	IB	SNV	chr17:7578265	TP53	p.I195T	A	G	584	89.9944	15.41	Yes
H081	NAT	IV	SNV	chr7:100420063	EPHB4	p.R213Q	C	T	98	4.998	5.1	No
H081	NAT	IV	INDEL	chr1:27100175	ARID1A	p.Q1334del	ACCCCCCGCA	ACCCCCC	100	11	11	No
H081	NAT	IV	SNV	chr3:30715678	TGFBR2	p.D471N	G	A	410	30.996	7.56	No
H081	NAT	IV	SNV	chr2:148680620	ACVR2A	p.D386N	G	A	534	38.982	7.3	No
H081	NAT	IV	SNV	chr12:25398284	KRAS	p.G12V	C	A	404	236.986	58.66	Yes
H084	NAT	IA	SNV	chr5:176722213	NSD1	p.K2615R	A	G	134	9.9964	7.46	No
H084	NAT	IA	INDEL	chr15:91346829	BLM	p.F1146LfsTer6	TTA	T	222	125.008	56.31	No
H084	NAT	IA	SNV	chr9:100459507	XPA	p.S23L	G	A	268	57.9952	21.64	No
H084	NAT	IA	SNV	chr3:70008566	MITF	p.I386V	A	G	347	24.984	7.2	No
H084	NAT	IA	SNV	chr13:28601315	FLT3	p.K706I	T	A	415	111.013	26.75	No
H084	NAT	IA	SNV	chr7:142562180	EPHB6	p.G208S	G	A	509	38.0223	7.47	No
H084	NAT	IA	SNV	chr17:7578253	TP53	p.G199E	C	T	798	316.008	39.6	No
H086	NAT	IB	SNV	chr17:7578475	TP53	p.P152L	G	A	259	8.9873	3.47	Yes
H086	NAT	IB	SNV	chr12:25380276	KRAS	p.Q61R	T	C	370	12.987	3.51	Yes
H086	NAT	IB	SNV	chrX:48547061	WAS	p.P315L	C	T	83	4.9966	6.02	No
H086	NAT	IB	SNV	chrX:53223017	KDM5C	p.E1352G	T	C	104	7.9976	7.69	No
H086	NAT	IB	SNV	chr7:98550994	TRRAP	p.G1883R	G	A	128	8	6.25	No
H086	NAT	IB	SNV	chr3:134825343	EPHB1	p.C287R	T	C	157	8.9961	5.73	No
H086	NAT	IB	SNV	chr1:11300437	MTOR	p.L570P	A	G	191	10.0084	5.24	No
H087	Upfront surgery	IB	SNV	chr19:18882267	CRTC1	p.Q462Ter	C	T	94	7.003	7.45	No
H087	Upfront surgery	IB	SNV	chr6:166826257	RPS6KA2	p.R740Q	C	T	95	4.997	5.26	No
H087	Upfront surgery	IB	SNV	chr12:123214820	HCAR1	p.I23L	T	G	152	11.0048	7.24	No
H087	Upfront surgery	IB	SNV	chr20:41419969	PTPRT	p.G118R	C	T	156	9.0012	5.77	No
H087	Upfront surgery	IB	SNV	chr7:91713955	AKAP9	p.G2883E	G	A	172	12.0056	6.98	No
H087	Upfront surgery	IB	SNV	chrX:44969392	KDM6A	p.C1358Ter	C	A	957	173.026	18.08	No
H087	Upfront surgery	IB	MNV	chr12:25398284	KRAS	p.G12L	CC	AG	225	33.9975	15.11	Yes
H089	NAT	IB	SNV	chr18:48575673	SMAD4	p.G145R	G	A	116	4.002	3.45	No
H089	NAT	IB	SNV	chr13:28592609	FLT3	p.G846C	C	A	515	57.0105	11.07	No
H089	NAT	IB	SNV	chr12:25380275	KRAS	p.Q61H	T	G	563	65.0265	11.55	Yes
H089	NAT	IB	SNV	chr17:7578392	TP53	p.E180Ter	C	A	430	54.997	12.79	Yes
H091	NAT	IIB	INDEL	chrX:53239976	KDM5C	p.H489YfsTer12	G	GGCACAGTA	276	57.9876	21.01	No
H091	NAT	IIB	SNV	chr15:88678625	NTRK3	p.P304L	G	A	339	90.9876	26.84	No
H091	NAT	IIB	SNV	chr17:12013698	MAP2K4	p.K214Ter	A	T	583	137.996	23.67	No
H091	NAT	IIB	SNV	chr12:25398281	KRAS	p.G13D	C	T	218	29.9968	13.76	Yes
H091	NAT	IIB	SNV	chr17:7577535	TP53	p.R249M	C	A	818	167.036	20.42	Yes
H092	NAT	IIB	SNV	chr12:25398285	KRAS	p.G12R	C	G	246	32.0046	13.01	Yes
H094	NAT	IIB	SNV	chr10:123244924	FGFR2	p.N727S	T	C	105	12.999	12.38	No
H094	NAT	IIB	SNV	chr2:60688893	BCL11A	p.T385M	G	A	110	5.995	5.45	No
H094	NAT	IIB	SNV	chr4:55127520	PDGFRA	p.N103S	A	G	118	6.9974	5.93	No
H094	NAT	IIB	INDEL	chr1:27088802	ARID1A	p.Q806TfsTer11	G	GC	427	97.9965	22.95	No
H094	NAT	IIB	SNV	chr16:66423360	CDH5	p.S239L	C	T	503	119.01	23.66	No
H094	NAT	IIB	SNV	chr6:51890517	PKHD1	p.Y1364C	T	C	643	110.982	17.26	No
H094	NAT	IIB	SNV	chr6:56422158	DST	p.I2748V	T	C	1148	305.024	26.57	No
H094	NAT	IIB	SNV	chr12:25398284	KRAS	p.G12V	C	A	398	77.013	19.35	Yes
H094	NAT	IIB	SNV	chr18:48604754	SMAD4	p.E526K	G	A	649	200.995	30.97	No
H095	NAT	IA	SNV	chr9:139396758	NOTCH1	p.R1784W	G	A	97	4.9955	5.15	No
H095	NAT	IA	SNV	chr19:18853747	CRTC1	p.Q52Ter	C	T	99	4.9995	5.05	No
H095	NAT	IA	SNV	chr1:226566949	PARP1	p.E547K	C	T	107	6.0027	5.61	No
H095	NAT	IA	SNV	chr10:8097796	GATA3	p.V60I	G	A	140	9.996	7.14	No
H095	NAT	IA	SNV	chr2:85361499	TCF7L1	p.P123S	C	T	178	10.0036	5.62	No
H100	NAT	IIA	SNV	chr1:40366677	MYCL	p.A174T	C	T	91	5.9969	6.59	No
H100	NAT	IIA	SNV	chr16:3778014	CREBBP	p.S2345Y	G	T	133	6.9958	5.26	No
H100	NAT	IIA	SNV	chr1:156849011	NTRK1	p.A635T	G	A	137	11.0011	8.03	No
H100	NAT	IIA	SNV	chr12:49415587	KMT2D	p.W5530C	C	A	160	12	7.5	No
H100	NAT	IIA	SNV	chr12:25398284	KRAS	p.G12D	C	T	261	22.0023	8.43	Yes
H102	NAT	IIB	SNV	chr17:7577548	TP53	p.G245S	C	T	727	30.0251	4.13	Yes
H102	NAT	IIB	SNV	chr12:25398284	KRAS	p.G12D	C	T	210	11.991	5.71	Yes
H102	NAT	IIB	SNV	chr8:71078894	NCOA2	p.E213K	C	T	85	4.998	5.88	No
H102	NAT	IIB	SNV	chr7:116411640	MET	p.S958L	C	T	95	6.004	6.32	No
H102	NAT	IIB	SNV	chr7:151849933	KMT2C	p.S4128N	C	T	126	8.001	6.35	No
H102	NAT	IIB	SNV	chr16:3832744	CREBBP	p.P505L	G	A	136	9.996	7.35	No
H102	NAT	IIB	SNV	chr5:180056969	FLT4	p.S217F	G	A	261	21.0105	8.05	No
H102	NAT	IIB	SNV	chr7:151845391	KMT2C	p.R4541Ter	G	A	272	18.0064	6.62	No
H104	NAT	IB	SNV	chr12:25398287	KRAS	p.A11V	G	A	278	6.0048	2.16	Yes
H104	NAT	IB	SNV	chr1:43814949	MPL	p.V495A	T	C	85	4.998	5.88	No
H105	NAT	IA	SNV	chr17:7578458	TP53	p.R158C	G	A	159	4.9926	3.14	Yes
H105	NAT	IA	SNV	chr12:25398284	KRAS	p.G12V	C	A	372	21.9852	5.91	Yes
H105	NAT	IA	SNV	chr20:39317177	MAFB	p.E105G	T	C	82	6.0024	7.32	No
H105	NAT	IA	SNV	chr18:50936977	DCC	p.G1031R	G	A	90	10.998	12.22	No
H105	NAT	IA	INDEL	chr9:135771987	TSC1	p.S1043del	CGCT	C	109	12.0009	11.01	No
H105	NAT	IA	MNV	chr19:11096987	SMARCA4	p.Q160R	CA	AG	132	22.0044	16.67	No
H105	NAT	IA	SNV	chr6:152201865	ESR1	p.C240F	G	T	178	9.0068	5.06	No
H106	NAT	III	SNV	chr2:25469945	DNMT3A	p.R366H	C	T	118	6.9974	5.93	No
H106	NAT	III	SNV	chr1:9770571	PIK3CD	p.V20I	G	A	167	26.0019	15.57	No
H106	NAT	III	SNV	chrX:63412110	AMER1	p.R353Ter	G	A	223	51.0001	22.87	No
H106	NAT	III	SNV	chr6:117681170	ROS1	p.I1150M	G	C	285	14.991	5.26	No
H106	NAT	III	SNV	chr12:25398284	KRAS	p.G12V	C	A	122	8.0032	6.56	Yes
H106	NAT	III	SNV	chr17:7578406	TP53	p.R175H	C	T	410	59.983	14.63	Yes
H113	NAT	IA	SNV	chr1:155159766	MUC1	p.P430S	G	A	103	6.0049	5.83	No
H113	NAT	IA	SNV	chr1:27101322	ARID1A	p.T1535I	C	T	104	6.0008	5.77	No
H113	NAT	IA	SNV	chr12:132502785	EP400	p.G1381S	G	A	113	6.0003	5.31	No
H113	NAT	IA	SNV	chr9:98209529	PTCH1	p.A1337T	C	T	116	5.9972	5.17	No
H113	NAT	IA	SNV	chr19:42791716	CIC	p.R201Q	G	A	120	6	5	No
H113	NAT	IA	SNV	chr14:51196276	NIN	p.L2015F	G	A	137	7.0007	5.11	No
H113	NAT	IA	SNV	chr7:151859678	KMT2C	p.E3662K	C	T	149	12.9928	8.72	No
H113	NAT	IA	SNV	chr19:10602797	KEAP1	p.R261W	G	A	194	14.0068	7.22	No
H113	NAT	IA	SNV	chrX:76931730	ATRX	p.P1267L	G	A	275	16.005	5.82	No
H113	NAT	IA	SNV	chr8:42821668	HOOK3	p.E278K	G	A	346	17.992	5.2	No
H113	NAT	IA	SNV	chr7:140453136	BRAF	p.V600E	A	T	486	29.0142	5.97	Yes
H116	NAT	IIB	SNV	chr12:25378604	KRAS	p.D132N	C	T	459	17.9928	3.92	No
H116	NAT	IIB	SNV	chr12:25398284	KRAS	p.G12D	C	T	241	14.9902	6.22	Yes
H116	NAT	IIB	SNV	chr7:128848642	SMO	p.L436P	T	C	97	9.0016	9.28	No
H116	NAT	IIB	SNV	chr9:36846881	PAX5	p.S353L	G	A	124	10.9988	8.87	No
H116	NAT	IIB	SNV	chr2:141093184	LRP1B	p.G4039E	C	T	144	9	6.25	No
H116	NAT	IIB	SNV	chr12:132554089	EP400	p.Y2975C	A	G	200	15	7.5	No
H117	NAT	IB	SNV	chr17:7572957	TP53	p.M384I	C	T	176	8.008	4.55	No
H117	NAT	IB	INDEL	chrX:48895793	TFE3	p.T237HfsTer26	T	TG	92	12.9996	14.13	No
H117	NAT	IB	SNV	chr12:25398284	KRAS	p.G12D	C	T	193	13.0082	6.74	Yes
H117	NAT	IB	SNV	chr22:41562638	EP300	p.R1281Q	G	A	225	15.0075	6.67	No
H117	NAT	IB	SNV	chr3:142277558	ATR	p.W598Ter	C	T	427	38.9851	9.13	No
H117	NAT	IB	SNV	chr10:102893953	TLX1	p.T197M	C	T	630	69.993	11.11	No
H118	NAT	IV	SNV	chr14:81609939	TSHR	p.T513P	A	C	98	17.003	17.35	No
H118	NAT	IV	SNV	chrX:48549516	WAS	p.A491V	C	T	102	5.9976	5.88	No
H118	NAT	IV	SNV	chrX:70644076	TAF1	p.V1581I	G	A	108	6.0048	5.56	No
H118	NAT	IV	SNV	chr6:51923182	PKHD1	p.T484I	G	A	138	6.9966	5.07	No
H118	NAT	IV	SNV	chrX:48123280	SSX1	p.P132S	C	T	164	11.0044	6.71	No
H118	NAT	IV	SNV	chrX:63412250	AMER1	p.G306E	C	T	199	11.0047	5.53	No
H118	NAT	IV	SNV	chr6:160523567	IGF2R	p.E2287K	G	A	209	10.9934	5.26	No
H118	NAT	IV	SNV	chrX:70612458	TAF1	p.A941T	G	A	209	12.9998	6.22	No
H118	NAT	IV	SNV	chr8:114186130	CSMD3	p.S177F	G	A	257	15.0088	5.84	No
H118	NAT	IV	SNV	chr8:103299669	UBR5	p.S1650L	G	A	267	15.0054	5.62	No
H118	NAT	IV	SNV	chr17:7577085	TP53	p.E285K	C	T	397	31.0057	7.81	Yes
H118	NAT	IV	SNV	chr12:25398284	KRAS	p.G12D	C	T	290	26.999	9.31	Yes
H119	Upfront surgery	IB	SNV	chr17:7578272	TP53	p.H193Y	G	A	740	33.966	4.59	Yes
H119	Upfront surgery	IB	SNV	chr16:3779697	CREBBP	p.Q1784R	T	C	168	9.996	5.95	No
H119	Upfront surgery	IB	SNV	chr11:108204619	ATM	p.I2645R	T	G	584	54.02	9.25	No
H119	Upfront surgery	IB	SNV	chr2:60773147	BCL11A	p.T115M	G	A	719	47.0226	6.54	No
H119	Upfront surgery	IB	SNV	chr12:25398284	KRAS	p.G12D	C	T	231	21.9912	9.52	Yes
H123	Upfront surgery	III	SNV	chr19:45858062	ERCC2	p.V531I	C	T	88	4.9984	5.68	No
H123	Upfront surgery	III	SNV	chrX:70598217	TAF1	p.V356I	G	A	93	5.9985	6.45	No
H123	Upfront surgery	III	SNV	chr8:71078896	NCOA2	p.E212G	T	C	108	6.0048	5.56	No
H123	Upfront surgery	III	SNV	chr7:98574650	TRRAP	p.S2772L	C	T	113	6.9947	6.19	No
H123	Upfront surgery	III	SNV	chr14:105239707	AKT1	p.L280F	G	A	117	6.0021	5.13	No
H123	Upfront surgery	III	SNV	chr6:41545791	FOXP4	p.D91G	A	G	119	7.9968	6.72	No
H123	Upfront surgery	III	SNV	chr6:33287514	DAXX	p.V540A	A	G	120	6	5	No
H123	Upfront surgery	III	SNV	chr17:78320734	RNF213	p.G2867R	G	A	149	8.9996	6.04	No
H123	Upfront surgery	III	SNV	chr12:56489493	ERBB3	p.V653E	T	A	166	57.0044	34.34	No
H123	Upfront surgery	III	SNV	chrX:76939279	ATRX	p.G490D	C	T	176	8.9936	5.11	No
H123	Upfront surgery	III	SNV	chr9:5080656	JAK2	p.R803Ter	C	T	361	121.007	33.52	No
H123	Upfront surgery	III	SNV	chr12:25398281	KRAS	p.G13D	C	T	364	97.9888	26.92	Yes
H123	Upfront surgery	III	INDEL	chr17:7579416	TP53	p.S90LfsTer59	AGGAGGGGGCTGGTGCAGGGGCCGCCGGTGTAGGAGCTGCTGGTGC	AGGAGGGGGGCTGGTGCAGGGGCCGCCGGTGTAGGAGCTGCTGGTGC	126	40.005	31.75	Yes
H124	NAT	IB	SNV	chr12:25398284	KRAS	p.G12D	C	T	298	8.9996	3.02	Yes
H124	NAT	IB	SNV	chr9:21971186	CDKN2A	p.R58Ter	G	A	199	7.9998	4.02	No
H126	Upfront surgery	IV	SNV	chr12:25398284	KRAS	p.G12D	C	T	259	14.9961	5.79	Yes
H126	Upfront surgery	IV	SNV	chr4:41750413	PHOX2B	p.D72G	T	C	90	5.004	5.56	No
H126	Upfront surgery	IV	SNV	chr6:117683840	ROS1	p.A1103T	C	T	96	6	6.25	No
H126	Upfront surgery	IV	SNV	chr19:1219375	STK11	p.V143M	G	A	137	10.001	7.3	No
H126	Upfront surgery	IV	SNV	chr16:15831343	MYH11	p.A1093T	C	T	184	14.996	8.15	No
H126	Upfront surgery	IV	SNV	chr20:57484420	GNAS	p.R201C	C	T	185	21.9965	11.89	Yes
H126	Upfront surgery	IV	SNV	chr4:87967986	AFF1	p.P100L	C	T	228	11.9928	5.26	No
H126	Upfront surgery	IV	SNV	chrX:44918592	KDM6A	p.G359S	G	A	352	19.008	5.4	No
H126	Upfront surgery	IV	SNV	chr5:225550	SDHA	p.A110V	C	T	380	50.996	13.42	No
H126	Upfront surgery	IV	SNV	chr7:98569468	TRRAP	p.T2573M	C	T	599	83.0214	13.86	No
H126	Upfront surgery	IV	SNV	chr17:7577120	TP53	p.R273H	C	T	710	74.976	10.56	Yes
H126	Upfront surgery	IV	INDEL	chr9:21971049	CDKN2A	p.R103AfsTer16	CCG	C	177	26.0013	14.69	No
H127	NAT	IV	SNV	chr6:32170013	NOTCH4	p.D1199N	C	T	85	4.998	5.88	No
H127	NAT	IV	SNV	chr16:55519223	MMP2	p.G181E	G	A	159	7.9977	5.03	No
H127	NAT	IV	SNV	chr12:25398284	KRAS	p.G12V	C	A	271	35.9888	13.28	Yes
H127	NAT	IV	INDEL	chr9:21971059	CDKN2A	p.A100PfsTer46	GC	G	228	46.9908	20.61	No
H128	NAT	IIB	SNV	chr22:23655109	BCR	p.D1120N	G	A	143	7.9937	5.59	No
H128	NAT	IIB	SNV	chr1:204438515	PIK3C2B	p.S139F	G	A	281	15.9889	5.69	No
H128	NAT	IIB	SNV	chr6:135509042	MYB	p.P71L	C	T	571	76.0001	13.31	No
H130	Upfront surgery	IA	SNV	chr18:48593412	SMAD4	p.Q388P	A	C	295	15.989	5.42	Yes
H130	Upfront surgery	IA	SNV	chr12:25398284	KRAS	p.G12D	C	T	262	19.9906	7.63	Yes
H130	Upfront surgery	IA	SNV	chr1:19018253	PAX7	p.R198W	C	T	112	6.0032	5.36	No
H130	Upfront surgery	IA	SNV	chr4:55569922	KIT	p.H263Q	T	G	268	34.0092	12.69	No
H130	Upfront surgery	IA	SNV	chr16:15841910	MYH11	p.R732H	C	T	285	15.9885	5.61	No
H134	Upfront surgery	IB	SNV	chr17:37863263	ERBB2	p.K32E	A	G	93	5.0034	5.38	No
H134	Upfront surgery	IB	SNV	chr7:128845575	SMO	p.R291Q	G	A	110	6.996	6.36	No
H134	Upfront surgery	IB	SNV	chr3:37583942	ITGA9	p.V519M	G	A	121	7.0059	5.79	No
H134	Upfront surgery	IB	SNV	chr9:139401369	NOTCH1	p.R1234W	G	A	147	8.9964	6.12	No
H134	Upfront surgery	IB	SNV	chr2:25497943	DNMT3A	p.R169Q	C	T	161	8.9999	5.59	No
H134	Upfront surgery	IB	SNV	chr19:45259565	BCL3	p.R163W	C	T	168	9.0048	5.36	No
H134	Upfront surgery	IB	SNV	chr7:100414907	EPHB4	p.R499W	G	A	222	12.0102	5.41	No
H134	Upfront surgery	IB	SNV	chr13:110435324	IRS2	p.S1026L	G	A	231	11.9889	5.19	No
H134	Upfront surgery	IB	SNV	chr17:7579358	TP53	p.R110P	C	G	307	29.9939	9.77	No
H134	Upfront surgery	IB	MNV	chr12:25398280	KRAS	p.G13P	GCC	TGG	174	27.0048	15.52	Yes
H136	NAT	IIB	SNV	chr12:25398284	KRAS	p.G12V	C	A	330	19.998	6.06	Yes
H136	NAT	IIB	SNV	chrX:66766043	AR	p.A352V	C	T	105	5.9955	5.71	No
H136	NAT	IIB	SNV	chr19:57743939	AURKC	p.Y109C	A	G	1416	206.028	14.55	No
H142	NAT	IIB	SNV	chr12:25398279	KRAS	p.V14I	C	T	242	6.0016	2.48	Yes
H142	NAT	IIB	SNV	chr17:7577120	TP53	p.R273H	C	T	712	50.9792	7.16	Yes
H142	NAT	IIB	SNV	chr12:25398284	KRAS	p.G12D	C	T	240	25.992	10.83	Yes
H143	NAT	IIB	SNV	chr16:11348780	SOCS1	p.V186M	C	T	115	7.0035	6.09	No
H143	NAT	IIB	INDEL	chrX:110416274	PAK3	p.Y304IfsTer5	G	GA	123	13.0011	10.57	No
H143	NAT	IIB	SNV	chr3:134967192	EPHB1	p.P844L	C	T	286	15.9874	5.59	No
H144	Upfront surgery	IIB	SNV	chr10:70360762	TET1	p.Q647Ter	C	T	89	5.0018	5.62	No
H144	Upfront surgery	IIB	SNV	chr7:91630620	AKAP9	p.M463I	G	T	90	9.999	11.11	No
H144	Upfront surgery	IIB	SNV	chr5:112178792	APC	p.A2501T	G	A	133	9.0041	6.77	No
H144	Upfront surgery	IIB	SNV	chr2:141108512	LRP1B	p.H3916Y	G	A	150	9	6	No
H144	Upfront surgery	IIB	SNV	chr12:54576281	SMUG1	p.G138S	C	T	152	7.9952	5.26	No
H144	Upfront surgery	IIB	SNV	chr2:141291668	LRP1B	p.R2562C	G	A	215	15.007	6.98	No
H144	Upfront surgery	IIB	SNV	chr17:7579536	TP53	p.E51Ter	C	A	544	59.024	10.85	No
H144	Upfront surgery	IIB	SNV	chr12:25398284	KRAS	p.G12V	C	A	163	36.0067	22.09	Yes
H145	NAT	IIB	SNV	chr12:25398284	KRAS	p.G12V	C	A	248	18.0048	7.26	Yes
H149	NAT	III	SNV	chr12:25398285	KRAS	p.G12C	C	A	166	11.0058	6.63	Yes
H149	NAT	III	SNV	chr2:142567932	LRP1B	p.D41N	C	T	92	4.9956	5.43	No
H149	NAT	III	SNV	chr1:186340118	TPR	p.R105H	C	T	120	9	7.5	No
H149	NAT	III	SNV	chrX:70602908	TAF1	p.R614Q	G	A	150	7.995	5.33	No
H149	NAT	III	SNV	chrX:44922832	KDM6A	p.Q565Ter	C	T	183	26.0043	14.21	No
H149	NAT	III	SNV	chr1:43805681	MPL	p.L246P	T	C	192	10.0032	5.21	No
H149	NAT	III	SNV	chr18:22805886	ZNF521	p.C666R	A	G	250	19	7.6	No
H149	NAT	III	SNV	chr17:7578406	TP53	p.R175H	C	T	632	63.0104	9.97	Yes
H152	NAT	III	SNV	chr2:141643871	LRP1B	p.R1267H	C	T	310	37.014	11.94	No
H152	NAT	III	SNV	chr10:97960754	BLNK	p.S332Y	G	T	417	30.9831	7.43	No
H152	NAT	III	SNV	chr3:52597418	PBRM1	p.D1298H	C	G	459	96.0228	20.92	No
H152	NAT	III	SNV	chr5:112173531	APC	p.S747L	C	T	464	99.992	21.55	No
H152	NAT	III	SNV	chr6:152806043	SYNE1	p.P371Q	G	T	497	52.9802	10.66	No
H152	NAT	III	INDEL	chr15:40915671	KNL1	p.N1072KfsTer2	T	TA	632	43.9872	6.96	No
H152	NAT	III	SNV	chr10:49634048	MAPK8	p.Y269C	A	G	1021	122.009	11.95	No
H152	NAT	III	SNV	chr12:25398285	KRAS	p.G12R	C	G	256	50.9952	19.92	Yes
H155	NAT	IA	SNV	chr18:48604668	SMAD4	p.R497H	G	A	402	7.9998	1.99	No
H155	NAT	IA	SNV	chr18:48584560	SMAD4	p.Q245Ter	C	T	329	7.9947	2.43	No
H155	NAT	IA	SNV	chr12:25398284	KRAS	p.G12D	C	T	249	7.9929	3.21	Yes
H155	NAT	IA	SNV	chr18:48593442	SMAD4	p.W398Ter	G	A	405	15.9975	3.95	No
H155	NAT	IA	SNV	chr7:92462475	CDK6	p.P55S	G	A	117	6.0021	5.13	No
H155	NAT	IA	SNV	chr14:102568267	HSP90AA1	p.G104D	C	T	132	9.0024	6.82	No
H155	NAT	IA	SNV	chr1:27099921	ARID1A	p.G1267E	G	A	151	8.003	5.3	No
H155	NAT	IA	SNV	chr1:156838302	NTRK1	p.P194S	C	T	157	8.007	5.1	No
H155	NAT	IA	SNV	chr4:88035565	AFF1	p.T527I	C	T	168	11.004	6.55	No
H155	NAT	IA	SNV	chr11:118373551	KMT2A	p.S2315N	G	A	219	10.9938	5.02	No
H155	NAT	IA	SNV	chr15:66729181	MAP2K1	p.Y130C	A	G	335	18.9945	5.67	Yes
H155	NAT	IA	SNV	chr9:139396239	NOTCH1	p.V1867I	C	T	346	17.992	5.2	No
H157	NAT	IIB	SNV	chr11:106647200	GUCY1A2	p.E601K	C	T	117	6.9966	5.98	No
H157	NAT	IIB	SNV	chr6:32187918	NOTCH4	p.E435K	C	T	165	9.999	6.06	No
H157	NAT	IIB	SNV	chr17:8053844	PER1	p.E61K	C	T	177	8.9916	5.08	No
H157	NAT	IIB	INDEL	chr17:7576908	TP53	p.S313AfsTer32	CT	C	506	87.9934	17.39	Yes
H157	NAT	IIB	SNV	chr12:25398284	KRAS	p.G12D	C	T	212	49.9896	23.58	Yes
H158	NAT	IIA	INDEL	chr17:29588755	NF1	p.F1536LfsTer38	CT	C	538	69.9938	13.01	No
H158	NAT	IIA	SNV	chr17:48275317	COL1A1	p.G212E	C	T	597	95.9976	16.08	No
H158	NAT	IIA	SNV	chr12:25398284	KRAS	p.G12V	C	A	358	40.991	11.45	Yes
H158	NAT	IIA	INDEL	chr17:7576900	TP53	p.P316SfsTer21	G	GA	451	57.0064	12.64	Yes
H158	NAT	IIA	SNV	chr18:48591902	SMAD4	p.D355E	C	A	679	90.986	13.4	Yes
H163	NAT	IA	SNV	chr12:25398284	KRAS	p.G12A	C	G	222	7.992	3.6	Yes
H163	NAT	IA	INDEL	chr10:104160972	NFKB2	p.C703SfsTer10	T	TC	127	12.0015	9.45	No
H173	NAT	IA	INDEL	chr10:104160972	NFKB2	p.C703SfsTer10	T	TC	114	6.9996	6.14	No
H173	NAT	IA	SNV	chr18:48573663	SMAD4	p.Q83Ter	C	T	286	31.0024	10.84	No
H173	NAT	IA	SNV	chr17:7577560	TP53	p.S241P	A	G	762	115.976	15.22	Yes
H173	NAT	IA	SNV	chr12:25398284	KRAS	p.G12D	C	T	278	53.9876	19.42	Yes
H175	NAT	IIA	SNV	chr12:25398284	KRAS	p.G12V	C	A	222	8.991	4.05	Yes
H175	NAT	IIA	SNV	chr17:7578190	TP53	p.Y220C	T	C	366	27.0108	7.38	Yes
H175	NAT	IIA	MNV	chr17:8053945	PER1	p.S27L	GA	AG	121	15.004	12.4	No
H176	NAT	IIB	SNV	chr12:43819354	ADAMTS20	p.P1416L	G	A	201	10.9947	5.47	No
H176	NAT	IIB	SNV	chr8:103323631	UBR5	p.L838I	G	T	381	101.994	26.77	No
H176	NAT	IIB	SNV	chr16:27448809	IL21R	p.W51C	G	T	395	113.997	28.86	No
H176	NAT	IIB	SNV	chr17:7578406	TP53	p.R175H	C	T	362	91.9842	25.41	Yes
H176	NAT	IIB	SNV	chr12:25398284	KRAS	p.G12D	C	T	229	59.998	26.2	Yes
H177	Upfront surgery	IIB	SNV	chr8:113353741	CSMD3	p.S2206Ter	G	C	623	143.975	23.11	No
H177	Upfront surgery	IIB	SNV	chr12:25398284	KRAS	p.G12D	C	T	194	40.0028	20.62	Yes
H177	Upfront surgery	IIB	SNV	chr17:7578406	TP53	p.R175H	C	T	393	141.991	36.13	Yes
H178	NAT	IA	SNV	chr18:48604665	SMAD4	p.R496H	G	A	599	31.9866	5.34	No
H178	NAT	IA	SNV	chr18:48586237	SMAD4	p.W302Ter	G	A	97	7.0034	7.22	No
H178	NAT	IA	INDEL	chr1:27099979	ARID1A	p.R1287SfsTer10	CAG	C	167	23.9979	14.37	No
H178	NAT	IA	SNV	chr5:112162943	APC	p.K516M	A	T	293	33.988	11.6	No
H178	NAT	IA	SNV	chr12:43821236	ADAMTS20	p.A1328S	C	A	538	27.0076	5.02	No
H178	NAT	IA	SNV	chr17:7577120	TP53	p.R273H	C	T	525	80.01	15.24	Yes
H178	NAT	IA	SNV	chr9:21971186	CDKN2A	p.R58Ter	G	A	232	44.0104	18.97	No
H178	NAT	IA	SNV	chr12:25398285	KRAS	p.G12C	C	A	214	49.006	22.9	Yes
H181	Upfront surgery	IA	SNV	chr12:25398285	KRAS	p.G12R	C	G	254	10.0076	3.94	Yes
H181	Upfront surgery	IA	SNV	chr18:48591918	SMAD4	p.R361C	C	T	327	20.0124	6.12	Yes
H181	Upfront surgery	IA	SNV	chr2:29416379	ALK	p.K1525R	T	C	238	11.9952	5.04	No
H181	Upfront surgery	IA	SNV	chr10:123325035	FGFR2	p.T98M	G	A	445	42.987	9.66	No
H182	NAT	IIB	SNV	chr12:25398284	KRAS	p.G12D	C	T	212	23.9984	11.32	Yes
H182	NAT	IIB	MNV	chrX:153760816	G6PD	p.S448E	GA	TC	100	5	5	No
H182	NAT	IIB	SNV	chr4:55569922	KIT	p.H263Q	T	G	203	11.9973	5.91	No
H182	NAT	IIB	SNV	chr8:128753058	MYC	p.K407E	A	G	302	23.0124	7.62	No
H182	NAT	IIB	SNV	chr2:219543898	STK36	p.L231P	T	C	397	26.996	6.8	No
H182	NAT	IIB	SNV	chrX:63412010	AMER1	p.E386G	T	C	418	35.9898	8.61	No
H182	NAT	IIB	SNV	chr1:11259390	MTOR	p.Y1393C	T	C	719	72.9785	10.15	No
H182	NAT	IIB	SNV	chr8:128752960	MYC	p.H374R	A	G	759	72.0291	9.49	No
H185	NAT	IB	SNV	chr12:25398284	KRAS	p.G12V	C	A	268	9.0048	3.36	Yes
H185	NAT	IB	SNV	chr17:7578212	TP53	p.R213Ter	G	A	321	11.0103	3.43	Yes
H185	NAT	IB	SNV	chr2:223158895	PAX3	p.S193G	T	C	86	10.0018	11.63	No
H187	NAT	IB	SNV	chr17:7573975	TP53	p.K351R	T	C	179	5.9965	3.35	No
H187	NAT	IB	SNV	chr3:195595262	TNK2	p.V660A	A	G	128	10.9952	8.59	No
H193	NAT	IIB	SNV	chr12:25398284	KRAS	p.G12V	C	A	287	7.0028	2.44	Yes
H193	NAT	IIB	SNV	chr17:7578461	TP53	p.V157I	C	T	202	5.0096	2.48	Yes
H193	NAT	IIB	SNV	chr17:7577517	TP53	p.I255N	A	T	638	43.0012	6.74	Yes
H193	NAT	IIB	SNV	chr17:17118372	FLCN	p.A489T	C	T	99	7.9992	8.08	No
H195	Upfront surgery	IA	SNV	chr22:29091842	CHEK2	p.S372F	G	A	114	5.9964	5.26	No
H195	Upfront surgery	IA	SNV	chr11:3714568	NUP98	p.C1402Y	C	T	217	36.0003	16.59	No
H195	Upfront surgery	IA	INDEL	chr1:186647532	PTGS2	p.R106SfsTer6	T	TA	269	34.0016	12.64	No
H195	Upfront surgery	IA	SNV	chr22:36696173	MYH9	p.K992N	C	A	359	98.007	27.3	No
H195	Upfront surgery	IA	SNV	chr19:40741171	AKT2	p.K421M	T	A	469	71.0066	15.14	No
H205	NAT	IV	SNV	chr11:47254420	DDB2	p.Q171R	A	G	281	39.0028	13.88	No
H205	NAT	IV	SNV	chr12:25398284	KRAS	p.G12V	C	A	290	45.008	15.52	Yes
H205	NAT	IV	SNV	chr17:7577120	TP53	p.R273H	C	T	481	87.0129	18.09	Yes
H207	NAT	IIA	SNV	chr12:25398284	KRAS	p.G12V	C	A	312	15.0072	4.81	Yes
H207	NAT	IIA	SNV	chr17:7578402	TP53	p.C176Ter	G	T	405	34.992	8.64	Yes
H207	NAT	IIA	SNV	chr9:8492939	PTPRD	p.S797F	G	A	272	30.0016	11.03	No
H207	NAT	IIA	SNV	chr5:35876173	IL7R	p.G322D	G	A	506	55.0022	10.87	No
H208	NAT	IV	SNV	chr17:7577079	TP53	p.E287Ter	C	A	411	20.0157	4.87	Yes
H208	NAT	IV	SNV	chr12:25398284	KRAS	p.G12V	C	A	398	24.9944	6.28	Yes
H208	NAT	IV	INDEL	chr10:104160972	NFKB2	p.C703SfsTer10	T	TC	88	6.0016	6.82	No
H208	NAT	IV	SNV	chrX:41075641	USP9X	p.R1941C	C	T	94	5.0008	5.32	No
H209	NAT	IIB	SNV	chr12:25398284	KRAS	p.G12D	C	T	256	28.0064	10.94	Yes
H209	NAT	IIB	SNV	chr6:32184998	NOTCH4	p.S557N	C	T	178	11.0004	6.18	No
H209	NAT	IIB	SNV	chr16:15844048	MYH11	p.R676C	G	A	196	25.0096	12.76	No
H209	NAT	IIB	SNV	chr16:66436582	CDH5	p.R622Q	G	A	438	50.0196	11.42	No
H209	NAT	IIB	SNV	chr8:128750684	MYC	p.P74L	C	T	545	71.9945	13.21	No
H211	NAT	IB	SNV	chr12:25398284	KRAS	p.G12V	C	A	323	35.0132	10.84	Yes
H211	NAT	IB	SNV	chr16:14029048	ERCC4	p.L420P	T	C	263	13.9916	5.32	No
H211	NAT	IB	SNV	chr2:60689548	BCL11A	p.P167T	G	T	300	15	5	No
H212	Upfront surgery	IIA	INDEL	chr10:8100443	GATA3	p.S140VfsTer164	C	CG	101	5.9994	5.94	No
H212	Upfront surgery	IIA	SNV	chr2:5833295	SOX11	p.G148R	G	A	136	13.0016	9.56	No
H212	Upfront surgery	IIA	SNV	chrX:53247573	KDM5C	p.T79M	G	A	162	57.996	35.8	No
H212	Upfront surgery	IIA	SNV	chr6:152792862	SYNE1	p.M501R	A	C	181	25.9916	14.36	No
H212	Upfront surgery	IIA	SNV	chr11:3744522	NUP98	p.I671V	T	C	262	29.0034	11.07	No
H212	Upfront surgery	IIA	SNV	chr2:48026204	MSH6	p.R361H	G	A	271	28.997	10.7	No
H212	Upfront surgery	IIA	INDEL	chr12:49447772	KMT2D	p.A221LfsTer40	GC	G	398	34.9842	8.79	No
H212	Upfront surgery	IIA	INDEL	chr1:27107135	ARID1A	p.E2250RfsTer28	C	CA	428	62.0172	14.49	No
H212	Upfront surgery	IIA	SNV	chr14:95570060	DICER1	p.Y1225H	A	G	467	26.9926	5.78	No
H212	Upfront surgery	IIA	SNV	chr10:70446149	TET1	p.G1697C	G	T	652	44.988	6.9	No
H212	Upfront surgery	IIA	SNV	chr15:43572102	TGM7	p.L467M	G	T	733	82.9756	11.32	No
H212	Upfront surgery	IIA	SNV	chr12:25380275	KRAS	p.Q61H	T	G	527	97.0207	18.41	Yes
H212	Upfront surgery	IIA	SNV	chr9:21970922	CDKN2A	p.D146Y	C	A	609	142.993	23.48	No
H212	Upfront surgery	IIA	SNV	chr17:7577550	TP53	p.G244D	C	T	709	189.019	26.66	Yes
H212	Upfront surgery	IIA	SNV	chr9:21971029	CDKN2A	p.W110Ter	C	T	206	60.9966	29.61	No
H213	NAT	IIB	SNV	chr12:25398284	KRAS	p.G12V	C	A	290	31.001	10.69	Yes
H213	NAT	IIB	SNV	chr3:134885789	EPHB1	p.R567P	G	C	283	20.0081	7.07	No
H213	NAT	IIB	SNV	chr3:134670357	EPHB1	p.R90C	C	T	664	115.005	17.32	No
H213	NAT	IIB	SNV	chr17:7577587	TP53	p.I232F	T	A	529	125.003	23.63	Yes
H214	NAT	IB	SNV	chr19:3110161	GNA11	p.G51R	G	A	119	5.9976	5.04	No
H214	NAT	IB	SNV	chrX:153760889	G6PD	p.V424M	C	T	138	6.9966	5.07	No
H214	NAT	IB	SNV	chr7:91630620	AKAP9	p.M463I	G	T	194	56.0078	28.87	No
H214	NAT	IB	SNV	chr7:55214349	EGFR	p.V159L	G	T	502	56.977	11.35	No
H215	NAT	IB	SNV	chr1:18960888	PAX7	p.I59M	A	G	90	7.002	7.78	No
H215	NAT	IB	SNV	chr14:81609939	TSHR	p.T513P	A	C	126	8.001	6.35	No
H216	NAT	IA	SNV	chr12:25398284	KRAS	p.G12V	C	A	347	26.9966	7.78	Yes
H216	NAT	IA	SNV	chr17:7577538	TP53	p.R248L	C	A	660	65.01	9.85	Yes
H216	NAT	IA	SNV	chr9:21971170	CDKN2A	p.L63Q	A	T	233	33.9947	14.59	No
H216	NAT	IA	SNV	chr8:30938727	WRN	p.L395Ter	T	G	649	76.9714	11.86	No
H217	NAT	IB	SNV	chr18:48591895	SMAD4	p.Y353C	A	G	660	17.028	2.58	Yes
H217	NAT	IB	SNV	chr12:25398284	KRAS	p.G12D	C	T	339	12.0006	3.54	Yes
H217	NAT	IB	SNV	chr18:50936977	DCC	p.G1031R	G	A	96	10.0032	10.42	No
H218	Upfront surgery	IA	SNV	chr15:41801283	LTK	p.D348H	C	G	144	20.0016	13.89	No
H218	Upfront surgery	IA	SNV	chr17:38506076	RARA	p.T123M	C	T	232	39.9968	17.24	No
H218	Upfront surgery	IA	SNV	chr7:91708837	AKAP9	p.E2464Q	G	C	321	69.015	21.5	No
H218	Upfront surgery	IA	SNV	chr12:46244766	ARID2	p.L954V	C	G	355	75.0115	21.13	No
H218	Upfront surgery	IA	SNV	chr4:153250865	FBXW7	p.D399H	C	G	384	144.998	37.76	No
H218	Upfront surgery	IA	SNV	chr7:100420220	EPHB4	p.V161I	C	T	406	71.9838	17.73	No
H218	Upfront surgery	IA	SNV	chr7:98519505	TRRAP	p.E918K	G	A	440	75.02	17.05	No
H218	Upfront surgery	IA	SNV	chr12:46244586	ARID2	p.Q894Ter	C	T	599	95.0014	15.86	No
H218	Upfront surgery	IA	SNV	chr12:43826171	ADAMTS20	p.R1011Q	C	T	914	162.966	17.83	No
H218	Upfront surgery	IA	SNV	chr12:46254641	ARID2	p.Q1611Ter	C	T	1028	174.966	17.02	No
H218	Upfront surgery	IA	SNV	chr17:7577538	TP53	p.R248Q	C	T	728	130.967	17.99	Yes
H219	NAT	IA	SNV	chr17:7577094	TP53	p.R282W	G	A	582	31.0206	5.33	Yes
H219	NAT	IA	SNV	chr12:25398284	KRAS	p.G12D	C	T	366	27.0108	7.38	Yes
H221	Upfront surgery	IIA	INDEL	chr10:104160972	NFKB2	p.C703SfsTer10	T	TC	115	7.0035	6.09	No
H221	Upfront surgery	IIA	SNV	chr12:25398284	KRAS	p.G12D	C	T	351	55.0017	15.67	Yes
H221	Upfront surgery	IIA	SNV	chr16:3824614	CREBBP	p.M747V	T	C	370	20.017	5.41	No
H222	NAT	IA	SNV	chr17:7578463	TP53	p.R156P	C	G	135	18.9945	14.07	Yes
H222	NAT	IA	INDEL	chr9:100437721	XPA	p.Ter274CfsTer4	T	TA	94	12.0038	12.77	No
H222	NAT	IA	SNV	chr2:148602737	ACVR2A	p.K6Ter	A	T	252	21.9996	8.73	No
H222	NAT	IA	SNV	chr6:51774269	PKHD1	p.N2165I	T	A	421	25.0074	5.94	No
H222	NAT	IA	SNV	chr2:148680578	ACVR2A	p.E372K	G	A	499	75.9977	15.23	No
H222	NAT	IA	SNV	chr12:25398284	KRAS	p.G12D	C	T	353	73.9888	20.96	Yes
H222	NAT	IA	SNV	chr9:21971186	CDKN2A	p.R58Ter	G	A	235	61.006	25.96	No
H224	NAT	0	SNV	chr1:11297999	MTOR	p.Q703H	C	A	88	4.9984	5.68	No
H224	NAT	0	SNV	chr9:139405699	NOTCH1	p.A831V	G	A	264	14.9952	5.68	No
H225	Upfront surgery	IIA	SNV	chr12:132552027	EP400	p.Q2957R	A	G	94	5.0008	5.32	No
H226	NAT	IIB	INDEL	chr18:48593488	SMAD4	p.D415EfsTer20	CTTAGAC	CTT	277	35.0128	12.64	No
H226	NAT	IIB	SNV	chr6:108985646	FOXO3	p.Q537R	A	G	102	9.996	9.8	No
H226	NAT	IIB	SNV	chr2:219561277	STK36	p.G847R	G	A	104	6.9992	6.73	No
H226	NAT	IIB	SNV	chr10:104159366	NFKB2	p.A454T	G	A	343	28.9835	8.45	No
H226	NAT	IIB	SNV	chr12:25398284	KRAS	p.G12D	C	T	251	45.0043	17.93	Yes
S003	NAT	IIB	SNV	chr12:25398284	KRAS	p.G12D	C	T	247	20.995	8.5	Yes
S003	NAT	IIB	SNV	chr16:3828804	CREBBP	p.F613S	A	G	170	8.993	5.29	No
S003	NAT	IIB	SNV	chr19:45868136	ERCC2	p.R185Q	C	T	209	10.9934	5.26	No
S003	NAT	IIB	SNV	chr17:78321911	RNF213	p.L3259P	T	C	232	12.992	5.6	No
S003	NAT	IIB	SNV	chr19:4117473	MAP2K2	p.G83S	C	T	281	18.9956	6.76	No
S004	Upfront surgery	0	SNV	chr12:25380275	KRAS	p.Q61H	T	G	298	8.9996	3.02	Yes
S004	Upfront surgery	0	SNV	chr6:51524014	PKHD1	p.R3637H	C	T	81	6.9984	8.64	No
S004	Upfront surgery	0	SNV	chrX:41077786	USP9X	p.A2124V	C	T	84	5.9976	7.14	No
S004	Upfront surgery	0	SNV	chr9:100447244	XPA	p.E212K	C	T	85	6.001	7.06	No
S004	Upfront surgery	0	SNV	chr2:216256400	FN1	p.A1403T	C	T	86	4.9966	5.81	No
S004	Upfront surgery	0	SNV	chrX:100611246	BTK	p.H454Y	G	A	88	4.9984	5.68	No
S004	Upfront surgery	0	SNV	chr12:132496126	EP400	p.L1130F	C	T	92	4.9956	5.43	No
S004	Upfront surgery	0	SNV	chr11:118376665	KMT2A	p.T3353I	C	T	94	5.0008	5.32	No
S004	Upfront surgery	0	SNV	chr11:108099936	ATM	p.E73K	G	A	95	4.997	5.26	No
S004	Upfront surgery	0	SNV	chr9:5126774	JAK2	p.D1128N	G	A	95	6.004	6.32	No
S004	Upfront surgery	0	SNV	chr11:118376584	KMT2A	p.T3326I	C	T	96	5.0016	5.21	No
S004	Upfront surgery	0	SNV	chr2:42522613	EML4	p.W482Ter	G	A	97	4.9955	5.15	No
S004	Upfront surgery	0	SNV	chr7:151949172	KMT2C	p.W491Ter	C	T	97	4.9955	5.15	No
S004	Upfront surgery	0	SNV	chr1:11308022	MTOR	p.P324S	G	A	100	9	9	No
S004	Upfront surgery	0	SNV	chr10:76737079	KAT6B	p.E667K	G	A	104	6.9992	6.73	No
S004	Upfront surgery	0	SNV	chr2:141072527	LRP1B	p.G4261E	C	T	108	10.0008	9.26	No
S004	Upfront surgery	0	SNV	chr17:12016558	MAP2K4	p.P232S	C	T	109	5.995	5.5	No
S004	Upfront surgery	0	SNV	chrX:110437554	PAK3	p.V376I	G	A	111	7.0041	6.31	No
S004	Upfront surgery	0	SNV	chrX:41043810	USP9X	p.A1147V	C	T	111	9.0021	8.11	No
S004	Upfront surgery	0	SNV	chr2:190728872	PMS1	p.E754K	G	A	112	6.0032	5.36	No
S004	Upfront surgery	0	SNV	chr6:69349066	ADGRB3	p.G167S	G	A	114	8.0028	7.02	No
S004	Upfront surgery	0	SNV	chr6:69349089	ADGRB3	p.W174Ter	G	A	114	8.0028	7.02	No
S004	Upfront surgery	0	SNV	chr22:41573312	EP300	p.P1866L	C	T	122	7.0028	5.74	No
S004	Upfront surgery	0	SNV	chr4:153247264	FBXW7	p.R513K	C	T	122	9.0036	7.38	No
S004	Upfront surgery	0	SNV	chr17:78269582	RNF213	p.D661N	G	A	122	10.004	8.2	No
S004	Upfront surgery	0	SNV	chr8:41791771	KAT6A	p.H1323Y	G	A	123	9.0036	7.32	No
S004	Upfront surgery	0	SNV	chr3:12458293	PPARG	p.E304K	G	A	124	7.006	5.65	No
S004	Upfront surgery	0	SNV	chrX:76937987	ATRX	p.V921I	C	T	126	8.001	6.35	No
S004	Upfront surgery	0	SNV	chr16:65022131	CDH11	p.G310R	C	T	127	6.9977	5.51	No
S004	Upfront surgery	0	SNV	chr6:33286836	DAXX	p.P713S	G	A	129	7.0047	5.43	No
S004	Upfront surgery	0	SNV	chr22:41521905	EP300	p.P256L	C	T	135	8.0055	5.93	No
S004	Upfront surgery	0	SNV	chr2:48027979	MSH6	p.E953K	G	A	139	8.0064	5.76	No
S004	Upfront surgery	0	SNV	chr9:32633570	TAF1L	p.E670K	C	T	139	8.0064	5.76	No
S004	Upfront surgery	0	SNV	chrX:48549533	WAS	p.D497N	G	A	139	8.0064	5.76	No
S004	Upfront surgery	0	SNV	chrX:48549521	WAS	p.D493N	G	A	140	7.994	5.71	No
S004	Upfront surgery	0	SNV	chr18:50923734	DCC	p.M915I	G	A	141	13.0002	9.22	No
S004	Upfront surgery	0	SNV	chr18:25570275	CDH2	p.V462I	C	T	144	9.9936	6.94	No
S004	Upfront surgery	0	SNV	chr9:8484329	PTPRD	p.T1068I	G	A	145	8.004	5.52	No
S004	Upfront surgery	0	SNV	chr7:106509942	PIK3CG	p.Q646Ter	C	T	149	8.0013	5.37	No
S004	Upfront surgery	0	SNV	chr8:113702150	CSMD3	p.S701F	G	A	154	8.9936	5.84	No
S004	Upfront surgery	0	SNV	chrX:41077657	USP9X	p.S2081N	G	A	157	8.007	5.1	No
S004	Upfront surgery	0	SNV	chr3:138461411	PIK3CB	p.E204K	C	T	163	8.9976	5.52	No
S004	Upfront surgery	0	SNV	chr1:147092683	BCL9	p.P908S	C	T	164	10.004	6.1	No
S004	Upfront surgery	0	SNV	chr3:178919100	PIK3CA	p.W195Ter	G	A	167	13.9946	8.38	No
S004	Upfront surgery	0	SNV	chr1:162746144	DDR2	p.W756Ter	G	A	172	13.0032	7.56	No
S004	Upfront surgery	0	SNV	chr12:49437457	KMT2D	p.G1810R	C	T	178	12.994	7.3	No
S004	Upfront surgery	0	SNV	chr1:150786687	ARNT	p.T660I	G	A	182	10.9928	6.04	No
S004	Upfront surgery	0	SNV	chr1:162725465	DDR2	p.S193P	T	C	190	9.994	5.26	No
S004	Upfront surgery	0	SNV	chr11:119146835	CBL	p.R333K	G	A	197	10.9926	5.58	No
S004	Upfront surgery	0	SNV	chr20:57485394	GNAS	p.P326S	C	T	206	11.0004	5.34	No
S004	Upfront surgery	0	SNV	chr3:89391033	EPHA3	p.G367R	G	A	207	15.0075	7.25	No
S004	Upfront surgery	0	SNV	chr12:46244121	ARID2	p.P739S	C	T	251	14.0058	5.58	No
S004	Upfront surgery	0	SNV	chr18:22806329	ZNF521	p.C518Y	C	T	272	14.008	5.15	No
S004	Upfront surgery	0	SNV	chr6:69666018	ADGRB3	p.G433E	G	A	365	19.0165	5.21	No
S004	Upfront surgery	0	SNV	chr19:11144069	SMARCA4	p.A1217V	C	T	498	27.9876	5.62	No
S005	NAT	III	SNV	chr12:25398284	KRAS	p.G12D	C	T	199	8.9948	4.52	Yes
S005	NAT	III	SNV	chr17:7577120	TP53	p.R273H	C	T	532	40.0064	7.52	Yes
S005	NAT	III	SNV	chr20:39794352	PLCG1	p.R562H	G	A	97	4.9955	5.15	No
S005	NAT	III	SNV	chr4:87968472	AFF1	p.D262G	A	G	104	7.9976	7.69	No
S005	NAT	III	SNV	chr3:128204761	GATA2	p.S227T	C	G	160	9.008	5.63	No
S005	NAT	III	SNV	chr6:70064186	ADGRB3	p.S1174L	C	T	177	8.9916	5.08	No
S008	Upfront surgery	III	SNV	chr17:7578406	TP53	p.R175H	C	T	318	26.9982	8.49	Yes
S008	Upfront surgery	III	SNV	chr12:25398284	KRAS	p.G12D	C	T	224	29.9936	13.39	Yes
S008	Upfront surgery	III	SNV	chr22:28194913	MN1	p.Q540R	T	C	87	5.0025	5.75	No
S008	Upfront surgery	III	SNV	chr2:216293052	FN1	p.N232S	T	C	90	7.002	7.78	No
S008	Upfront surgery	III	SNV	chr9:133738189	ABL1	p.E197K	G	A	105	5.9955	5.71	No
S008	Upfront surgery	III	SNV	chr11:95825129	MAML2	p.K689R	T	C	302	27.9954	9.27	No
S008	Upfront surgery	III	SNV	chr6:152461140	SYNE1	p.R8468H	C	T	360	43.992	12.22	No
S009	Upfront surgery	0	SNV	chr20:57484420	GNAS	p.R201C	C	T	172	105.006	61.05	Yes
S009	Upfront surgery	0	SNV	chrX:41077726	USP9X	p.L2104R	T	G	306	17.0136	5.56	No
S009	Upfront surgery	0	INDEL	chr12:25378607	KRAS	p.Q129HfsTer4	GAGCC	G	451	138.998	30.82	No
S009	Upfront surgery	0	SNV	chr12:25398284	KRAS	p.G12D	C	T	266	99.9894	37.59	Yes
S012	NAT	IIA	SNV	chr1:6528602	PLEKHG5	p.E834G	T	C	101	5.9994	5.94	No
S012	NAT	IIA	SNV	chr6:166912073	RPS6KA2	p.E232K	C	T	102	5.9976	5.88	No
S012	NAT	IIA	SNV	chr12:112915490	PTPN11	p.P297S	C	T	308	15.9852	5.19	No
S018	Upfront surgery	III	SNV	chr17:7577069	TP53	p.R290H	C	T	395	9.006	2.28	No
S018	Upfront surgery	III	SNV	chr17:7578280	TP53	p.P190L	G	A	605	22.022	3.64	No
S018	Upfront surgery	III	SNV	chr12:25398284	KRAS	p.G12D	C	T	153	7.0074	4.58	Yes
S018	Upfront surgery	III	SNV	chrX:41084050	USP9X	p.M2269I	G	A	113	12.0006	10.62	No
S018	Upfront surgery	III	SNV	chr8:48830904	PRKDC	p.R820Q	C	T	124	7.998	6.45	No
S018	Upfront surgery	III	SNV	chr8:113314031	CSMD3	p.R2811G	T	C	165	9.999	6.06	No
S018	Upfront surgery	III	SNV	chr12:6782539	ZNF384	p.E252K	C	T	269	13.988	5.2	No
S018	Upfront surgery	III	SNV	chr16:15842022	MYH11	p.G695S	C	T	279	21.0087	7.53	No
S018	Upfront surgery	III	SNV	chr12:49443475	KMT2D	p.R1299H	C	T	310	18.011	5.81	No
S023	NAT	IB	SNV	chr18:48584754	SMAD4	p.P278S	C	T	152	5.0008	3.29	No
S023	NAT	IB	SNV	chr17:7577569	TP53	p.C238S	A	T	472	74.0096	15.68	Yes
S023	NAT	IB	SNV	chr12:25398285	KRAS	p.G12R	C	G	253	39.9993	15.81	Yes
S023	NAT	IB	SNV	chr12:49436924	KMT2D	p.P1860L	G	A	86	6.0028	6.98	No
S023	NAT	IB	SNV	chrX:48887944	TFE3	p.Q485Ter	G	A	96	5.0016	5.21	No
S023	NAT	IB	SNV	chr1:27101318	ARID1A	p.H1534Y	C	T	100	10	10	No
S023	NAT	IB	SNV	chr7:2963988	CARD11	p.E607Ter	C	A	118	14.9978	12.71	No
S023	NAT	IB	SNV	chr4:1932368	NSD2	p.P476S	C	T	118	8.0004	6.78	No
S023	NAT	IB	SNV	chr1:164761883	PBX1	p.G140S	G	A	120	6	5	No
S023	NAT	IB	SNV	chr1:241671991	FH	p.A217V	G	A	151	8.9996	5.96	No
S023	NAT	IB	SNV	chr3:30713736	TGFBR2	p.L379R	T	G	170	17	10	No
S023	NAT	IB	SNV	chr6:33289179	DAXX	p.V137I	C	T	195	10.0035	5.13	No
S023	NAT	IB	SNV	chr16:2134442	TSC2	p.V1407M	G	A	281	17.0005	6.05	No
S023	NAT	IB	SNV	chr9:8492868	PTPRD	p.G821R	C	T	369	42.9885	11.65	No
S025	Upfront surgery	IIB	SNV	chr18:48603032	SMAD4	p.R445Ter	C	T	534	42.987	8.05	No
S025	Upfront surgery	IIB	SNV	chr17:7579313	TP53	p.T125R	G	C	393	33.012	8.4	No
S025	Upfront surgery	IIB	SNV	chr12:25398284	KRAS	p.G12D	C	T	136	13.0016	9.56	Yes
S025	Upfront surgery	IIB	SNV	chrX:41075638	USP9X	p.R1940G	A	G	82	5.002	6.1	No
S025	Upfront surgery	IIB	SNV	chr12:49445472	KMT2D	p.P665L	G	A	136	7.9968	5.88	No
S025	Upfront surgery	IIB	SNV	chrX:79281236	TBX22	p.R198H	G	A	150	9	6	No
S025	Upfront surgery	IIB	SNV	chr2:141267566	LRP1B	p.R2777Ter	G	A	160	8	5	No
S025	Upfront surgery	IIB	SNV	chr11:118373842	KMT2A	p.N2412S	A	G	167	10.0033	5.99	No
S025	Upfront surgery	IIB	SNV	chr1:19062357	PAX7	p.G463S	G	A	188	10.0016	5.32	No
S025	Upfront surgery	IIB	SNV	chr6:160494996	IGF2R	p.G1719S	G	A	210	11.004	5.24	No
S025	Upfront surgery	IIB	SNV	chr6:56504071	DST	p.R951W	G	A	273	17.0079	6.23	No
S025	Upfront surgery	IIB	SNV	chr14:51225193	NIN	p.R852H	C	T	688	57.9984	8.43	No
S026	NAT	IIB	SNV	chr12:25398284	KRAS	p.G12V	C	A	252	14.994	5.95	Yes
S026	NAT	IIB	SNV	chr17:7577548	TP53	p.G245S	C	T	636	95.9724	15.09	Yes
S026	NAT	IIB	SNV	chrX:44820637	KDM6A	p.A112T	G	A	127	12.0015	9.45	No
S026	NAT	IIB	SNV	chr6:37138796	PIM1	p.W77R	T	C	153	10.0062	6.54	No
S026	NAT	IIB	SNV	chr5:149441339	CSF1R	p.T567M	G	A	197	11.9973	6.09	No
S032	Upfront surgery	IIB	SNV	chrX:70614084	TAF1	p.R1132Q	G	A	81	10.9998	13.58	No
S032	Upfront surgery	IIB	SNV	chr1:27105886	ARID1A	p.R1833C	C	T	82	5.002	6.1	No
S032	Upfront surgery	IIB	SNV	chrX:48888934	TFE3	p.R421H	C	T	82	5.002	6.1	No
S032	Upfront surgery	IIB	SNV	chr2:25467082	DNMT3A	p.R598Q	C	T	83	4.9966	6.02	No
S032	Upfront surgery	IIB	SNV	chr11:118377142	KMT2A	p.P3512L	C	T	83	37.9974	45.78	No
S032	Upfront surgery	IIB	SNV	chr8:113678591	CSMD3	p.W911G	A	C	84	7.9968	9.52	No
S032	Upfront surgery	IIB	SNV	chr1:11187818	MTOR	p.W2027G	A	C	84	4.998	5.95	Yes
S032	Upfront surgery	IIB	SNV	chr8:103291325	UBR5	p.N2038T	T	G	86	4.9966	5.81	No
S032	Upfront surgery	IIB	SNV	chr11:108200991	ATM	p.R2453H	G	A	87	7.0035	8.05	No
S032	Upfront surgery	IIB	SNV	chr10:96535204	CYP2C19	p.T130M	C	T	88	4.9984	5.68	No
S032	Upfront surgery	IIB	SNV	chr9:120474797	TLR4	p.L131V	C	G	88	4.9984	5.68	No
S032	Upfront surgery	IIB	SNV	chr19:11169001	SMARCA4	p.E1531K	G	A	89	13.0029	14.61	No
S032	Upfront surgery	IIB	SNV	chr14:92471742	TRIP11	p.E860K	C	T	89	5.9986	6.74	No
S032	Upfront surgery	IIB	SNV	chr2:48027301	MSH6	p.T727A	A	G	90	5.004	5.56	No
S032	Upfront surgery	IIB	SNV	chr2:60688501	BCL11A	p.G516R	C	T	91	5.9969	6.59	No
S032	Upfront surgery	IIB	SNV	chr17:8052091	PER1	p.R307W	G	A	92	5.9984	6.52	No
S032	Upfront surgery	IIB	SNV	chr19:42793183	CIC	p.G359R	G	A	94	5.9972	6.38	No
S032	Upfront surgery	IIB	SNV	chr4:1918681	NSD2	p.V282I	G	A	94	5.9972	6.38	No
S032	Upfront surgery	IIB	SNV	chr4:1918708	NSD2	p.E291K	G	A	95	10.0035	10.53	No
S032	Upfront surgery	IIB	SNV	chr7:151884485	KMT2C	p.G1624R	C	T	97	7.0034	7.22	No
S032	Upfront surgery	IIB	SNV	chrX:53240701	KDM5C	p.R460Q	C	T	98	4.998	5.1	No
S032	Upfront surgery	IIB	SNV	chr7:98573779	TRRAP	p.A2609V	C	T	98	5.9976	6.12	No
S032	Upfront surgery	IIB	SNV	chrX:66905953	AR	p.G624R	G	C	101	5.9994	5.94	No
S032	Upfront surgery	IIB	SNV	chr5:138253518	CTNNA1	p.K493E	A	G	102	6.9972	6.86	No
S032	Upfront surgery	IIB	SNV	chr8:113349774	CSMD3	p.E2280G	T	C	104	10.0048	9.62	No
S032	Upfront surgery	IIB	SNV	chr1:147094326	BCL9	p.M1053V	A	G	107	6.0027	5.61	No
S032	Upfront surgery	IIB	SNV	chr1:147094328	BCL9	p.M1053I	G	T	107	6.0027	5.61	No
S032	Upfront surgery	IIB	SNV	chr1:162748494	DDR2	p.E803G	A	G	107	6.0027	5.61	No
S032	Upfront surgery	IIB	SNV	chr7:116381021	MET	p.S548L	C	T	109	8.0006	7.34	No
S032	Upfront surgery	IIB	SNV	chr1:27101544	ARID1A	p.S1609F	C	T	117	6.0021	5.13	No
S032	Upfront surgery	IIB	SNV	chr1:85736522	BCL10	p.R42H	C	T	117	6.0021	5.13	No
S032	Upfront surgery	IIB	SNV	chr1:186648244	PTGS2	p.V87I	C	T	120	6	5	No
S032	Upfront surgery	IIB	SNV	chr19:11170540	SMARCA4	p.E1615Ter	G	T	120	6.996	5.83	No
S032	Upfront surgery	IIB	SNV	chr15:74315488	PML	p.D308N	G	A	121	7.0059	5.79	No
S032	Upfront surgery	IIB	SNV	chr1:186648220	PTGS2	p.R95Ter	G	A	121	10.9989	9.09	No
S032	Upfront surgery	IIB	SNV	chr7:91603037	AKAP9	p.R21Ter	C	T	123	7.995	6.5	No
S032	Upfront surgery	IIB	SNV	chr9:134073893	NUP214	p.T1671M	C	T	128	7.0016	5.47	No
S032	Upfront surgery	IIB	SNV	chr12:49425848	KMT2D	p.L4214V	A	C	134	9.9964	7.46	No
S032	Upfront surgery	IIB	SNV	chr18:56409184	MALT1	p.I564T	T	C	139	8.9933	6.47	No
S032	Upfront surgery	IIB	SNV	chr3:142212057	ATR	p.H1999Y	G	A	140	7.994	5.71	No
S032	Upfront surgery	IIB	SNV	chr11:119155972	CBL	p.P546L	C	T	140	7	5	No
S032	Upfront surgery	IIB	SNV	chr3:47164792	SETD2	p.R445H	C	T	201	10.9947	5.47	No
S036	Upfront surgery	IIB	SNV	chr17:7579313	TP53	p.T125M	G	A	367	8.9915	2.45	No
S036	Upfront surgery	IIB	SNV	chr17:7578406	TP53	p.R175H	C	T	441	10.9809	2.49	Yes
S036	Upfront surgery	IIB	SNV	chr17:7574003	TP53	p.R342Ter	G	A	800	35.04	4.38	No
S036	Upfront surgery	IIB	SNV	chr12:25398285	KRAS	p.G12R	C	G	114	8.0028	7.02	Yes
S036	Upfront surgery	IIB	SNV	chr11:108205807	ATM	p.D2708N	G	A	111	6.0051	5.41	No
S036	Upfront surgery	IIB	SNV	chr2:141598557	LRP1B	p.G1682S	C	T	117	6.0021	5.13	No
S036	Upfront surgery	IIB	SNV	chr21:46309210	ITGB2	p.S620P	A	G	141	10.998	7.8	No
S036	Upfront surgery	IIB	SNV	chr8:37695329	ADGRA2	p.A711T	G	A	236	11.9888	5.08	No
S036	Upfront surgery	IIB	SNV	chr19:11100009	SMARCA4	p.A379T	G	A	270	15.012	5.56	No
S043	NAT	IIB	SNV	chr17:7578458	TP53	p.R158C	G	A	139	3.0024	2.16	Yes
S043	NAT	IIB	SNV	chr1:243716220	AKT3	p.R325Q	C	T	142	9.9968	7.04	No
S043	NAT	IIB	SNV	chr3:30732969	TGFBR2	p.R553C	C	T	184	19.0072	10.33	No
S043	NAT	IIB	SNV	chr22:23627386	BCR	p.K802E	A	G	225	20.9925	9.33	No
S043	NAT	IIB	SNV	chr1:19018317	PAX7	p.R219H	G	A	277	19.9994	7.22	No
S044	Upfront surgery	IIB	SNV	chr12:25398284	KRAS	p.G12V	C	A	244	13.0052	5.33	Yes
S044	Upfront surgery	IIB	SNV	chr9:133760840	ABL1	p.A1055T	G	A	93	5.9985	6.45	No
S044	Upfront surgery	IIB	SNV	chr10:123244924	FGFR2	p.N727S	T	C	95	15.998	16.84	No
S044	Upfront surgery	IIB	SNV	chr1:27101370	ARID1A	p.R1551H	G	A	136	9.0032	6.62	No
S044	Upfront surgery	IIB	SNV	chr1:220809273	MARK1	p.R459Ter	C	T	435	73.9935	17.01	No
S044	Upfront surgery	IIB	SNV	chr16:23619224	PALB2	p.G1104A	C	G	501	48.9978	9.78	No
S048	NAT	III	SNV	chr17:7576888	TP53	p.K320Ter	T	A	613	99.9803	16.31	Yes
S048	NAT	III	SNV	chr18:48603032	SMAD4	p.R445Ter	C	T	483	82.9794	17.18	No
S048	NAT	III	SNV	chr17:7577120	TP53	p.R273H	C	T	694	122.977	17.72	Yes
S048	NAT	III	SNV	chr2:216293009	FN1	p.W246Ter	C	T	98	4.998	5.1	No
S048	NAT	III	SNV	chrX:153760955	G6PD	p.Q402Ter	G	A	107	8.0036	7.48	No
S048	NAT	III	SNV	chr7:92244516	CDK6	p.K307E	T	C	112	6.0032	5.36	No
S048	NAT	III	SNV	chr3:188327078	LPP	p.Q187Ter	C	T	116	5.9972	5.17	No
S048	NAT	III	SNV	chr17:8046054	PER1	p.A1058T	C	T	133	17.9949	13.53	No
S048	NAT	III	SNV	chr1:206653810	IKBKE	p.C454Y	G	A	134	12.0064	8.96	No
S048	NAT	III	SNV	chr4:1805485	FGFR3	p.D333N	G	A	164	10.004	6.1	No
S048	NAT	III	SNV	chr1:164529172	PBX1	p.G38E	G	A	183	18.0072	9.84	No
S048	NAT	III	SNV	chr9:35074413	FANCG	p.W572Ter	C	T	203	11.0026	5.42	No
S048	NAT	III	INDEL	chr9:21971159	CDKN2A	p.L63RfsTer53	CGTGGAGCAGCA	C	218	50.9902	23.39	No
S048	NAT	III	SNV	chr2:178098804	NFE2L2	p.G81S	C	T	772	142.974	18.52	No
S048	NAT	III	SNV	chr12:25398284	KRAS	p.G12V	C	A	252	79.38	31.5	Yes
S058	Upfront surgery	0	MNV	chr12:112893790	PTPN11	p.E227R	GA	AG	134	7.9998	5.97	No
S058	Upfront surgery	0	SNV	chr20:57484421	GNAS	p.R201H	G	A	175	49	28	Yes
S058	Upfront surgery	0	SNV	chr12:25398284	KRAS	p.G12D	C	T	252	74.9952	29.76	Yes
S064	NAT	IB	SNV	chr9:135779171	TSC1	p.R692Q	C	T	115	6.003	5.22	No
S064	NAT	IB	SNV	chr3:52588757	PBRM1	p.P1424L	G	A	129	7.998	6.2	No
S064	NAT	IB	SNV	chr3:14200136	XPC	p.R416H	C	T	131	8.0041	6.11	No
S064	NAT	IB	SNV	chr6:33288735	DAXX	p.R285W	G	A	215	13.0075	6.05	No
S064	NAT	IB	SNV	chr22:24134007	SMARCB1	p.R53Q	G	A	236	13.0036	5.51	No
S067	NAT	IV	SNV	chr17:7578212	TP53	p.R213Ter	G	A,C	298	28.012	9.4	Yes
S067	NAT	IV	SNV	chr12:25398284	KRAS	p.G12V	C	A	275	27.005	9.82	Yes
S067	NAT	IV	SNV	chr20:36022612	SRC	p.E162G	A	G	132	6.996	5.3	No
S067	NAT	IV	SNV	chr13:113973832	LAMP1	p.A204V	C	T	192	71.0016	36.98	No
S067	NAT	IV	SNV	chr5:7897191	MTRR	p.H595Y	C	T	228	17.0088	7.46	No
S071	Upfront surgery	0	SNV	chr1:236972010	MTR	p.R116W	C	T	94	7.003	7.45	No
S072	NAT	IV	INDEL	chr18:48593425	SMAD4	p.G393VfsTer22	AG	A	439	97.019	22.1	Yes
S072	NAT	IV	SNV	chr3:41275179	CTNNB1	p.R449C	C	T	81	4.9977	6.17	No
S072	NAT	IV	SNV	chr20:39792796	PLCG1	p.S391L	C	T	85	4.998	5.88	No
S072	NAT	IV	SNV	chr10:43610070	RET	p.M674I	G	A	86	4.9966	5.81	No
S072	NAT	IV	SNV	chr3:178943786	PIK3CA	p.R818H	G	A	89	5.9986	6.74	No
S072	NAT	IV	SNV	chr12:6788147	ZNF384	p.V90A	A	G	91	4.9959	5.49	No
S072	NAT	IV	SNV	chr7:98528452	TRRAP	p.E1197G	A	G	92	5.9984	6.52	No
S072	NAT	IV	SNV	chr3:70005639	MITF	p.R324H	G	A	93	7.998	8.6	No
S072	NAT	IV	SNV	chr8:48811039	PRKDC	p.R1152H	C	T	93	5.9985	6.45	No
S072	NAT	IV	SNV	chr6:117710794	ROS1	p.R493H	C	T	93	5.9985	6.45	No
S072	NAT	IV	SNV	chr6:51798986	PKHD1	p.G2015R	C	T	94	10.0016	10.64	No
S072	NAT	IV	SNV	chr8:31001102	WRN	p.D1116H	G	C	96	5.0016	5.21	No
S072	NAT	IV	SNV	chr12:56481390	ERBB3	p.R193Ter	C	T	99	9.999	10.1	No
S072	NAT	IV	SNV	chr1:206666657	IKBKE	p.S664L	C	T	99	5.9994	6.06	No
S072	NAT	IV	SNV	chrX:70627499	TAF1	p.N1395D	A	G	99	5.9994	6.06	No
S072	NAT	IV	SNV	chr3:37058999	MLH1	p.R265C	C	T	100	5	5	No
S072	NAT	IV	SNV	chr15:91328187	BLM	p.E900G	A	G	101	5.9994	5.94	No
S072	NAT	IV	SNV	chr9:134049588	NUP214	p.R1014W	C	T	101	5.9994	5.94	No
S072	NAT	IV	SNV	chr2:141474274	LRP1B	p.G1957E	C	T	102	9.996	9.8	No
S072	NAT	IV	SNV	chr11:3716827	NUP98	p.R1340H	C	T	104	6.0008	5.77	No
S072	NAT	IV	SNV	chr6:51619590	PKHD1	p.R2930Q	C	T	105	8.9985	8.57	No
S072	NAT	IV	SNV	chr8:41798766	KAT6A	p.R878H	C	T	106	5.9996	5.66	No
S072	NAT	IV	SNV	chr12:49432602	KMT2D	p.G2846D	C	T	113	6.0003	5.31	No
S072	NAT	IV	SNV	chr2:25464486	DNMT3A	p.R676Q	C	T	116	10.9968	9.48	No
S072	NAT	IV	SNV	chr20:40710533	PTPRT	p.V1440M	C	T	116	6.9948	6.03	No
S072	NAT	IV	SNV	chr7:151849994	KMT2C	p.R4108Ter	G	A	119	5.9976	5.04	No
S072	NAT	IV	SNV	chr6:152453295	SYNE1	p.P8686S	G	A	119	5.9976	5.04	No
S072	NAT	IV	SNV	chr7:98602776	TRRAP	p.V3506M	G	A	119	8.9964	7.56	No
S072	NAT	IV	SNV	chr1:179086626	ABL2	p.V402M	C	T	120	6.996	5.83	No
S072	NAT	IV	SNV	chr17:5418252	NLRP1	p.R1415K	C	T	123	7.995	6.5	No
S072	NAT	IV	SNV	chr6:56371284	DST	p.E4355G	T	C	129	11.0037	8.53	No
S072	NAT	IV	SNV	chr4:55139775	PDGFRA	p.R479Q	G	A	129	7.0047	5.43	Yes
S072	NAT	IV	INDEL	chr9:15472636	PSIP1	p.T324LfsTer47	GT	G	130	27.001	20.77	No
S072	NAT	IV	SNV	chr7:13940403	ETV1	p.R368H	C	T	133	8.0066	6.02	No
S072	NAT	IV	SNV	chr1:150807020	ARNT	p.R266Q	C	T	135	8.0055	5.93	No
S072	NAT	IV	SNV	chr2:42508016	EML4	p.R232C	C	T	137	8.0008	5.84	No
S072	NAT	IV	SNV	chrX:41064655	USP9X	p.G1642S	G	A	138	6.9966	5.07	No
S072	NAT	IV	SNV	chr12:49432233	KMT2D	p.S2969L	G	A	141	10.998	7.8	No
S072	NAT	IV	SNV	chrX:53247024	KDM5C	p.R159H	C	T	142	9.0028	6.34	No
S072	NAT	IV	SNV	chr4:1952853	NSD2	p.E646K	G	A	150	9	6	No
S072	NAT	IV	SNV	chrX:110439727	PAK3	p.M458I	G	A	150	7.995	5.33	No
S072	NAT	IV	SNV	chr6:160453641	IGF2R	p.T314I	C	T	152	7.9952	5.26	No
S072	NAT	IV	SNV	chr16:66420805	CDH5	p.V102M	G	A	155	7.998	5.16	No
S072	NAT	IV	SNV	chr13:41240263	FOXO1	p.R29S	C	A	155	38.006	24.52	No
S072	NAT	IV	SNV	chr6:152644767	SYNE1	p.D5255N	C	T	157	8.9961	5.73	No
S072	NAT	IV	SNV	chr12:56480392	ERBB3	p.V167M	G	A	159	12.0045	7.55	No
S072	NAT	IV	SNV	chr7:98493414	TRRAP	p.Q160Ter	C	T	161	10.9963	6.83	No
S072	NAT	IV	SNV	chr10:114912191	TCF7L2	p.D421N	G	A	170	8.993	5.29	No
S072	NAT	IV	SNV	chr6:152708388	SYNE1	p.K2769R	T	C	174	10.005	5.75	No
S072	NAT	IV	SNV	chr13:26971315	CDK8	p.Y296D	T	G	177	8.9916	5.08	No
S072	NAT	IV	SNV	chr10:76790320	KAT6B	p.L1913P	T	C	177	8.9916	5.08	No
S072	NAT	IV	SNV	chr16:23640966	PALB2	p.E837Ter	C	A	178	24.9912	14.04	No
S072	NAT	IV	SNV	chr1:47685826	TAL1	p.R188W	G	A	197	10.9926	5.58	No
S072	NAT	IV	SNV	chr20:31025073	ASXL1	p.G1520S	G	A	221	12.9948	5.88	No
S072	NAT	IV	SNV	chr11:533598	HRAS	p.R102Q	C	T	221	12.0003	5.43	No
S072	NAT	IV	SNV	chrX:110366366	PAK3	p.P12L	C	T	253	17.9883	7.11	No
S072	NAT	IV	SNV	chr5:149509488	PDGFRB	p.E471K	C	T	263	14.991	5.7	No
S072	NAT	IV	SNV	chr7:92731278	SAMD9	p.V1378G	A	C	349	32.0033	9.17	No
S072	NAT	IV	INDEL	chr7:140477833	BRAF	p.V487_P492delinsA	GGTGTAGGTGCTGTCA	G	460	93.012	20.22	No
S073	NAT	III	SNV	chr17:7577559	TP53	p.S241F	G	A	549	133.023	24.23	Yes
S073	NAT	III	MNV	chrX:153760816	G6PD	p.S448E	GA	TC	101	8.9991	8.91	No
S073	NAT	III	SNV	chr2:141806600	LRP1B	p.R582W	G	A	681	49.9854	7.34	No
S073	NAT	III	INDEL	chr9:21974696	CDKN2A	p.Y44LfsTer76	T	TA	115	32.0045	27.83	No
S073	NAT	III	SNV	chr12:25398284	KRAS	p.G12V	C	A	232	79.9936	34.48	Yes
S078	NAT	IV	SNV	chr6:32183013	NOTCH4	p.H671Y	G	A	81	4.9977	6.17	No
S078	NAT	IV	MNV	chrX:153760816	G6PD	p.S448E	GA	TC	101	8.9991	8.91	No
S078	NAT	IV	SNV	chr17:59924509	BRIP1	p.K194E	T	C	106	6.996	6.6	No
S078	NAT	IV	SNV	chr22:29092960	CHEK2	p.G342S	C	T	259	14.0119	5.41	No
S078	NAT	IV	SNV	chr12:25398284	KRAS	p.G12V	C	A	187	54.0056	28.88	Yes
S078	NAT	IV	INDEL	chr18:48604764	SMAD4	p.L529FfsTer48	T	TC	485	224.021	46.19	No
S082	NAT	IIB	SNV	chr12:25398284	KRAS	p.G12D	C	T	224	23.0048	10.27	Yes
S082	NAT	IIB	SNV	chr20:31022481	ASXL1	p.D656N	G	A	89	5.0018	5.62	No
S082	NAT	IIB	SNV	chr1:2493173	TNFRSF14	p.F205L	T	C	135	7.0065	5.19	No
S082	NAT	IIB	SNV	chr20:57484420	GNAS	p.R201C	C	T	194	14.9962	7.73	Yes
S082	NAT	IIB	SNV	chr4:153245437	FBXW7	p.S585N	C	T	306	22.0014	7.19	Yes
S086	NAT	IIB	SNV	chr6:160453734	IGF2R	p.A345V	C	T	83	4.9966	6.02	No
S086	NAT	IIB	SNV	chr6:69684747	ADGRB3	p.N540D	A	G	85	4.998	5.88	No
S086	NAT	IIB	INDEL	chr9:15474071	PSIP1	p.A265DfsTer2	G	GT	100	25	25	No
S086	NAT	IIB	SNV	chr6:166873038	RPS6KA2	p.T333M	G	A	109	5.995	5.5	No
S086	NAT	IIB	SNV	chr14:99697808	BCL11B	p.R172C	G	A	116	6.9948	6.03	No
S086	NAT	IIB	INDEL	chr4:62849100	ADGRL3	p.I938YfsTer37	G	GT	147	39.9987	27.21	No
S086	NAT	IIB	INDEL	chr1:226573270	PARP1	p.T316DfsTer36	T	TC	152	8.9984	5.92	No
S086	NAT	IIB	INDEL	chr10:104158575	NFKB2	p.G359RfsTer147	T	TG	160	47.008	29.38	No
S086	NAT	IIB	INDEL	chr5:138268387	CTNNA1	p.L807RfsTer71	C	CG	180	50.004	27.78	No
S086	NAT	IIB	INDEL	chr9:36840620	PAX5	p.Y372LfsTer2	A	AG	183	32.9949	18.03	No
S086	NAT	IIB	INDEL	chr5:131944357	RAD50	p.Q924TfsTer20	G	GA	207	29.0007	14.01	No
S086	NAT	IIB	SNV	chr2:219554634	STK36	p.Y538C	A	G	210	11.004	5.24	No
S086	NAT	IIB	INDEL	chr11:94219172	MRE11	p.L78IfsTer9	A	AT	282	17.9916	6.38	No
S086	NAT	IIB	SNV	chr6:32166706	NOTCH4	p.L1511P	A	G	282	17.9916	6.38	No
S086	NAT	IIB	INDEL	chr7:92732925	SAMD9	p.L829HfsTer14	A	AT	331	62.9893	19.03	No
S086	NAT	IIB	INDEL	chr7:92732945	SAMD9	p.Y822Ter	G	GT	332	42.994	12.95	No
S086	NAT	IIB	INDEL	chr8:41906307	KAT6A	p.S64LfsTer3	G	GT	430	117.992	27.44	No
S092	NAT	IIB	SNV	chr12:25398284	KRAS	p.G12V	C	A	99	18.9981	19.19	Yes
S092	NAT	IIB	SNV	chr17:7578406	TP53	p.R175H	C	T	382	94.0102	24.61	Yes
S092	NAT	IIB	INDEL	chr7:151848622	KMT2C	p.E4189QfsTer27	CGCTTTCT	C	289	94.0117	32.53	No
S092	NAT	IIB	SNV	chr7:151848621	KMT2C	p.A4191V	G	A	290	93.989	32.41	No
S096	NAT	III	INDEL	chr9:133760141	ABL1	p.V822AfsTer28	G	GC	92	5.9984	6.52	No
S096	NAT	III	INDEL	chr17:8053997	PER1	p.D9EfsTer36	CA	CAC	95	15.0005	15.79	No
S096	NAT	III	INDEL	chr12:43896122	ADAMTS20	p.G234RfsTer12	C	CT	100	64	64	No
S096	NAT	III	SNV	chr6:31138393	POU5F1	p.A2V	G	A	100	6	6	No
S096	NAT	III	INDEL	chr6:69349038	ADGRB3	p.L158FfsTer60	A	AT	149	43.9997	29.53	No
S096	NAT	III	SNV	chr7:140453136	BRAF	p.V600E	A	T	164	20.008	12.2	Yes
S096	NAT	III	INDEL	chr9:15474123	PSIP1	p.P248TfsTer3	G	GT	173	33.0084	19.08	No
S096	NAT	III	INDEL	chr19:52715996	PPP2R1A	p.K188EfsTer17	C	CG	178	89	50	No
S096	NAT	III	INDEL	chr9:15474071	PSIP1	p.A265DfsTer2	G	GT	180	25.992	14.44	No
S096	NAT	III	INDEL	chr17:29486060	NF1	p.Y80IfsTer6	A	AAT	187	10.9956	5.88	No
S096	NAT	III	INDEL	chr9:36840620	PAX5	p.Y372LfsTer2	A	AG	199	11.0047	5.53	No
S096	NAT	III	INDEL	chr5:112177459	APC	p.D2059Ter	C	CA	210	17.997	8.57	No
S096	NAT	III	INDEL	chr10:104158575	NFKB2	p.G359RfsTer147	T	TG	221	63.0071	28.51	No
S096	NAT	III	INDEL	chr10:104158584	NFKB2	p.A363CfsTer143	T	TG	251	23.9956	9.56	No
S096	NAT	III	INDEL	chr11:118343022	KMT2A	p.Q384SfsTer5	C	CA	290	26.013	8.97	No
S096	NAT	III	INDEL	chr19:57746721	AURKC	p.K289NfsTer54	A	AC	299	33.9963	11.37	No
S096	NAT	III	INDEL	chr7:91709067	AKAP9	p.V2541SfsTer8	T	TA	416	21.008	5.05	No
S096	NAT	III	INDEL	chr7:92732945	SAMD9	p.Y822Ter	G	GT	444	40.9812	9.23	No
S096	NAT	III	INDEL	chr7:92732925	SAMD9	p.L829HfsTer14	A	AT	447	48.0078	10.74	No
S102	NAT	IIA	SNV	chr17:7578464	TP53	p.R156C	G	A	236	5.0032	2.12	Yes
S102	NAT	IIA	SNV	chr17:7577046	TP53	p.E298Ter	C	A	482	22.9914	4.77	No
S102	NAT	IIA	SNV	chr18:48604837	SMAD4	p.Ter553C	A	T	819	66.0114	8.06	No
S102	NAT	IIA	SNV	chr12:25398285	KRAS	p.G12R	C	G	315	37.0125	11.75	Yes
S102	NAT	IIA	SNV	chr20:54945660	AURKA	p.R304W	G	A	159	7.9977	5.03	No
S102	NAT	IIA	SNV	chr1:147092654	BCL9	p.G898V	G	T	197	31.9928	16.24	No
S123	NAT	III	SNV	chr17:7578554	TP53	p.Y126H	A	G	168	11.004	6.55	No
S123	NAT	III	SNV	chr12:25398284	KRAS	p.G12D	C	T	371	31.0156	8.36	Yes
S123	NAT	III	SNV	chr17:78263486	RNF213	p.M321T	T	C	264	14.9952	5.68	No
S126	NAT	IIB	SNV	chr12:25398284	KRAS	p.G12V	C	A	618	18.9726	3.07	Yes
S130	NAT	IA	SNV	chr13:110434662	IRS2	p.F1247L	A	G	91	4.9959	5.49	No
S130	NAT	IA	SNV	chr15:40498607	BUB1B	p.Q653Ter	C	T	173	8.996	5.2	No
S130	NAT	IA	SNV	chr8:103373381	UBR5	p.G54E	C	T	635	129.032	20.32	No
S130	NAT	IA	SNV	chr12:25398284	KRAS	p.G12D	C	T	346	131.999	38.15	Yes
S131	Upfront surgery	IA	SNV	chr17:7578211	TP53	p.R213Q	C	T	277	8.0053	2.89	Yes
S131	Upfront surgery	IA	MNV	chr12:25398280	KRAS	p.G13E	GC	TT	212	13.992	6.6	Yes
S131	Upfront surgery	IA	SNV	chr18:48575103	SMAD4	p.W99Ter	G	A	456	54.9936	12.06	No
S131	Upfront surgery	IA	SNV	chr17:7578190	TP53	p.Y220C	T	C	279	34.0101	12.19	Yes
S131	Upfront surgery	IA	SNV	chr1:9778923	PIK3CD	p.I398V	A	G	88	4.9984	5.68	No
S131	Upfront surgery	IA	SNV	chr6:152201867	ESR1	p.R241W	C	T	118	5.9944	5.08	No
S131	Upfront surgery	IA	SNV	chr6:32187909	NOTCH4	p.M438V	T	C	143	7.9937	5.59	No
S131	Upfront surgery	IA	SNV	chr21:46309974	ITGB2	p.G526S	C	T	193	12.0046	6.22	No
S131	Upfront surgery	IA	SNV	chr2:223096805	PAX3	p.R262Ter	G	A	204	20.9916	10.29	No
S131	Upfront surgery	IA	SNV	chr4:62845429	ADGRL3	p.C917F	G	T	341	125.011	36.66	No
S136	NAT	IA	SNV	chr12:25398284	KRAS	p.G12D	C	T	225	35.01	15.56	Yes
S136	NAT	IA	SNV	chr1:27057934	ARID1A	p.Q548Ter	C	T	136	24.004	17.65	No
S136	NAT	IA	SNV	chr15:99482496	IGF1R	p.G1122S	G	A	175	9.9925	5.71	No
S136	NAT	IA	SNV	chr1:147096152	BCL9	p.R1225Ter	C	T	191	20.9909	10.99	No
S136	NAT	IA	SNV	chr6:51491804	PKHD1	p.V3926M	C	T	555	52.0035	9.37	No
S142	NAT	IA	SNV	chr17:7577120	TP53	p.R273H	C	T	709	16.0234	2.26	Yes
S142	NAT	IA	SNV	chr17:78313331	RNF213	p.S1722G	A	G	202	11.9988	5.94	No
S142	NAT	IA	SNV	chr14:105238745	AKT1	p.R406H	C	T	233	11.9995	5.15	No
S155	NAT	IA	SNV	chr17:7577095	TP53	p.D281E	G	C	644	45.9816	7.14	Yes
S155	NAT	IA	SNV	chrX:153760904	G6PD	p.E419K	C	T	108	6.0048	5.56	No
S155	NAT	IA	SNV	chr11:118374424	KMT2A	p.G2606D	G	A	142	7.9946	5.63	No

## Sheet: Table S5
Table S5. Summary of sequencing analyses of plasma cell free total nucleic acid (cfTNA)
Patient	UICC stage	Sample collection timepoint	cfTNA concentration(ng/μL)	Total cfTNA ng/Plasma mL	Library input (ng)	Reads	Mean read length	MAPD	Median read coverage	Median molecular covarage	Molecular tagging efficiency
H001	IIB	After NAT	1.018	2.63276	10.56	16340841	100	0.209	43927	2531.5	0.799085
H002	IA	After NAT	2.28	6.10714	20	21373923	101	0.191	56195	4971.5	0.828583
H003	IA	Before NAT	8.5	23.1453	20	19997041	100	0.228	55935.5	4843	0.807167
H004	IIB	After NAT	2.113	5.46466	20	19974778	101	0.201	54564	5286	0.881
H006	IIB	After NAT	2.48	6.2	20	18638659	102	0.17	51713	4876	0.812667
H007	IIB	After NAT	3.733	9.82368	20	24085143	101	0.204	65622.5	5677	0.946167
H008	IB	After NAT	2.18	6.28846	20	20358447	101	0.147	59147.5	4925.5	0.820917
H010	IIB	Before upfront surgery	2.1	5.86	20	18550845	99	0.185	55188	4345.5	0.72425
H012	IA	After NAT	1.48	7.4	15.4	20446956	97	0.186	60593	3266	0.706926
H017	III	After NAT	2.75	7.36607	22	19294649	95	0.167	55579	4787.5	0.725379
H018	IV	Before NAT	3.1	7.38621	20	18575755	99	0.18	54295	5071	0.845167
H020	III	After NAT	1.87	5.70842	19.4	17807181	98	0.192	50358	3915	0.67268
H021	IIB	Before upfront surgery	2.3	6.42056	20	15624542	100	0.164	48287	4459	0.743167
H023	IA	Before NAT	1.4	3.76364	14.35	16052353	102	0.162	48629.5	3820.5	0.887456
H024	IIB	After NAT	3	7.55085	20	15072127	97	0.19	42262	4244	0.707333
H025	IB	Before upfront surgery	1.6	4.21053	16.56	15820323	97	0.17	45562.5	3457	0.70551
H026	0	Before upfront surgery	3.4	12.75	20	17028080	97	0.171	49055	4198	0.699667
H030	IA	After NAT	3.5	14.3258	20	19981641	99	0.122	60435	4384	0.730667
H032	IIB	Before NAT	3	9.80465	20	16451277	100	0.132	49480	4797	0.7995
H033	III	Before upfront surgery	3	6.5	20	19310542	102	0.2	57897	4037	0.672833
H034	IIB	Before NAT	3.7	9.65789	20	19416823	100	0.18	54388	4292.5	0.715417
H035	IIB	Before NAT	1.43	7.2	14.9	17971715	91	0.164	47098	3085	0.690157
H036	IIB	Before NAT	0.79	4	8.2	16095202	91	0.176	40906	2005	0.815041
H037	IIB	After NAT	5.8	14.3525	20	19472630	101	0.195	58605	3724.5	0.62075
H041	IA	Before upfront surgery	1.56	3.9	16.2	18322317	103	0.18	56933	3568.5	0.734259
H045	III	After NAT	2.72	10.2	20.1	20757953	92	0.12	59138	4174	0.692206
H047	IB	Before NAT	2.82	7	20	20518892	98	0.11	55989	5567	0.927833
H049	IB	Before NAT	1.08	10.9	11.2	20895984	101	0.161	63382	2625	0.78125
H051	IIB	Before upfront surgery	2.4	9	19.9	19464529	95	0.137	57297	4124	0.690787
H054	IB	After NAT	3.89	8.9084	20	19445655	101	0.18	57417.5	4009	0.668167
H059	IA	Before NAT	4.04	15.15	20.2	19714790	97	0.161	56288	4470	0.737624
H061	IIA	After NAT	0.88	3.3	9.2	17652452	95	0.133	48324	2603	0.943116
H066	III	After NAT	0.83	3.0975	8.6	16454823	88	0.14	40812	1791	0.694186
H067	IIB	Before NAT	1.33	4.9875	13.8	20101890	90	0.231	55064	2643	0.638406
H070	IIB	After NAT	4.1	15.375	20.1	19787022	98	0.101	55410	4379	0.726202
H071	IA	After NAT	2.74	10.275	20	20922514	97	0.109	62006	4969	0.828167
H075	IIB	Before upfront surgery	1.54	7.7	16	17877218	94	0.145	53003	3514	0.732083
H076	IA	Before NAT	4.36	16.35	20.1	20059417	90	0.197	53268	4947	0.820398
H077	IIB	Before NAT	1.56	5.85	16.2	18668481	88	0.188	51001	3882	0.798765
H078	IB	After NAT	3.54	13.275	19.8	20096613	93	0.126	52925	4093	0.689057
H080	0	After NAT	3.9	14.625	19.9	20714625	94	0.112	49039	4194	0.702513
H081	IV	After NAT	5.26	19.725	20	23102981	101	0.162	66977	4309	0.718167
H084	IA	After NAT	2.66	9.975	20	21112176	94	0.104	61077	4461	0.7435
H086	IB	After NAT	2.5	9.375	20	21060751	94	0.106	59503	4316	0.719333
H087	IB	Before upfront surgery	0.97	2.4	10.1	17537405	94	0.11	49946	2836	0.935974
H089	IB	Before NAT	1.11	5.6	11.5	21128619	98	0.153	65548	2689	0.77942
H091	IIB	After NAT	2.82	10.575	20	19777446	98	0.12	55623	4088	0.681333
H092	IIB	After NAT	4.54	17.025	20	19979411	100	0.146	54935	3702	0.617
H094	IIB	After NAT	3.46	12.975	20.1	19747446	103	0.132	54261	3793	0.629022
H095	IA	After NAT	5.88	22.05	20	18777536	97	0.117	57948	4639	0.773167
H100	IIA	After NAT	17.1	64.125	20.5	19440599	98	0.151	59811	4274	0.694959
H102	IIB	Before NAT	2.36	8.85	20.06	22164098	98	0.188	64385	4404	0.731805
H104	IB	Before NAT	1.32	4.95	13.7	18105222	83	0.269	43083	2202	0.535766
H105	IA	Before NAT	0.94	3.525	9.8	14787849	95	0.249	36823	2304	0.783673
H106	III	After NAT	5.42	20.325	20.1	17856647	95	0.123	50708	4311	0.714925
H108	IIB	After NAT	3.88	14.55	20.2	18554136	94	0.104	51288	4556	0.751815
H113	IA	Before NAT	1.29	4.8375	13.4	15752185	100	0.213	45135	3156	0.785075
H116	IIB	After NAT	2.08	7.8	20	20852485	97	0.118	54833	5965	0.994167
H117	IB	After NAT	4.82	18.075	19.8	19339539	94	0.103	52058	4559	0.767508
H118	IV	After NAT	4.02	15.075	20.1	16746170	97	0.169	45586	3942	0.653731
H119	IB	Before upfront surgery	1.04	5.2	10.8	20107006	91	0.127	56176	2804	0.865432
H123	III	Before upfront surgery	0.83	2.1	8.6	18668857	92	0.124	53117	2580	1
H124	IB	Before NAT	0.67	2.5125	6.97	16794788	83	0.178	41243	1522	0.727881
H126	IV	Before upfront surgery	2.04	7.65	20	23487818	101	0.146	66484	4922	0.820333
H127	IV	After NAT	5.28	19.8	20.1	18676420	101	0.111	51415	4455	0.738806
H128	IIB	After NAT	3.08	11.55	20	21719849	94	0.116	59670	4138	0.689667
H130	IA	Before upfront surgery	1.95	9.8	20.3	20767801	96	0.133	63665	5143	0.844499
H134	IB	Before upfront surgery	3.02	11.325	19.9	18243676	97	0.136	54025	4068	0.681407
H136	IIB	After NAT	2.76	10.35	19.9	20438693	96	0.124	55887	4727	0.791792
H142	IIB	After NAT	3.22	12.075	20	20876289	97	0.098	60510	4521	0.7535
H143	IIB	After NAT	2.04	7.65	20	20602052	95	0.113	55866	4393	0.732167
H144	IIB	Before upfront surgery	1.51	7.6	15.7	19090643	94	0.162	55625	3543	0.752229
H145	IIB	After NAT	1.26	4.725	13.1	18251028	95	0.154	51429	4729	1
H149	III	After NAT	3.32	12.45	19.9	20122657	94	0.12	55442	4715	0.789782
H152	III	Before NAT	1.08	4.05	11.23	18325368	91	0.155	51072	2674	0.793707
H155	IA	After NAT	1.65	6.1875	17.2	19086972	92	0.13	53685	4805	0.931202
H157	IIB	Before NAT	0.828	3.105	8.61	20610870	89	0.162	56256	2341	0.90631
H158	IIA	Before NAT	0.656	2.46	6.82	19292251	90	0.157	44583	1681	0.821603
H163	IA	Before NAT	2.5	9.375	20	14710481	89	0.183	38654	4119	0.6865
H173	IA	After NAT	2.32	8.7	20	15572948	91	0.164	41494	4357	0.726167
H175	IIA	Before NAT	1.42	5.325	14.77	19102231	96	0.149	57972	3724	0.840442
H176	IIB	After NAT	2.06	7.725	20	18635459	92	0.199	50602	4569	0.7615
H177	IIB	Before upfront surgery	2.04	7.65	20	22333998	95	0.169	68019	5078	0.846333
H178	IA	Before NAT	2.22	8.325	20	21128535	99	0.142	64386	4905	0.8175
H181	IA	Before upfront surgery	0.84	3.15	8.7	18139124	94	0.284	50640	1802	0.690421
H182	IIB	After NAT	1.2	4.5	12.5	20361939	95	0.134	59437	3999	1
H185	IB	After NAT	3.3	12.375	20.1	17282932	95	0.111	48015	5047	0.836982
H187	IB	After NAT	2	7.5	20.8	19281847	93	0.127	55574	5666	0.908013
H193	IIB	After NAT	1.92	7.2	20	19003529	95	0.123	55155	5867	0.977833
H195	IA	Before upfront surgery	1.33	4.9875	15.2	20206625	97	0.116	57078	3834	0.840789
H201	IA	Before NAT	0.676	2.535	7	19926622	96	0.165	56121	2604	1
H205	IV	After NAT	0.998	3.7425	10.4	19981232	99	0.147	54057	2945	0.94391
H207	IIA	After NAT	3.48	13.05	19.8	19494778	92	0.116	53386	4988	0.839731
H208	IV	After NAT	0.928	3.48	9.7	19687403	98	0.154	55098	3449	1
H209	IIB	After NAT	0.422	1.5825	4.4	18701385	94	0.192	50901	1336	1
H211	IB	After NAT	0.548	2.055	5.7	18084450	97	0.15	51144	2226	1
H212	IIA	Before upfront surgery	2.36	8.85	20.1	19921306	91	0.15	56793	5274	0.874627
H213	IIB	After NAT	1.5	5.625	15.6	19843655	92	0.152	53334	4524	0.966667
H214	IB	After NAT	1.95	7.3125	20.3	23416303	96	0.142	66182	6129	1
H215	IB	After NAT	1.4	5.25	14.6	16681673	92	0.139	45229	4388	1.00183
H216	IA	After NAT	2.18	8.175	20.1	18122048	95	0.122	50434	5455	0.904643
H217	IB	After NAT	1.83	6.8625	19	21198424	96	0.126	59225	5363	0.940877
H218	IA	Before upfront surgery	1.45	5.4375	15.1	20188219	95	0.11	54955	5107	1
H219	IA	After NAT	1.42	5.325	14.8	19188229	94	0.099	55124	4311	0.970946
H221	IIA	Before upfront surgery	46.6	174.75	20	19313975	92	0.175	54821	5143	0.857167
H222	IA	After NAT	1.81	6.7875	18.8	18112102	96	0.135	50598	5470	0.969858
H224	0	After NAT	1.79	6.7125	18.6	18476600	95	0.113	52732	5031	0.901613
H225	IIA	Before upfront surgery	1.92	7.2	18.9	18291788	94	0.136	53298	4972	0.876896
H226	IIB	After NAT	1.53	5.7375	15.9	19834338	95	0.113	57123	4326	0.906918
S003	IIB	After NAT	2.23	5.6	20	19739123	103	0.164	58308	5235	0.8725
S004	0	Before upfront surgery	3.25	8.13333	20	19342335	102	0.183	57230	4484	0.747333
S005	III	Before NAT	2.77333	6.93333	20	17987479	101	0.171	52010	4024	0.670667
S008	III	Before upfront surgery	1.347	3.7716	14	25930600	100	0.214	48388	3012	0.717143
S009	0	Before upfront surgery	1.82	4.6	19	23484394	102	0.182	65057	5296.5	0.929211
S012	IIA	After NAT	1.9	7.125	19	18920401	101	0.189	53648	4503	0.79
S018	III	Before upfront surgery	1.93	4.03284	20	25930600	100	0.185	73419	4865.5	0.810917
S023	IB	Before NAT	3.9	3.9	8.1	12265807	94	0.186	34845.5	1664	0.684774
S025	IIB	Before upfront surgery	0.92	4.6	9.6	12567948	91	0.169	33571.5	2016	0.7
S026	IIB	After NAT	1	5	10.4	19574943	91	0.197	54271	2384	0.764103
S032	IIB	Before upfront surgery	0.67	3.35	7	20268555	100	0.237	61602	4350	1
S036	IIB	Before upfront surgery	0.57	3.2	5.93	41115731	89	0.238	103306	1200	0.674536
S043	IIB	Before NAT	1.08	3.132	11.2	20136879	96	0.153	60440	3279.5	0.976042
S044	IIB	Before upfront surgery	1.31	4.31529	13.6	18738873	96	0.163	55276.5	3466	0.84951
S048	III	Before NAT	6.33	16.513	20	16722552	95	0.229	47752	4675	0.779167
S058	0	Before upfront surgery	3.8	9.1	20	18739276	100	0.274	55155	5198	0.866333
S064	IB	Before NAT	1.78	5.62105	18.5	20465162	99	0.191	58970	4514.5	0.813423
S067	IV	After NAT	4	8	20	17025483	98	0.166	49387	4304	0.717333
S071	0	Before upfront surgery	1.84	4	19.14	19063094	100	0.125	56645	4445	0.774121
S072	IV	After NAT	4.7	17.625	20	19574259	98	0.197	58086	4475	0.745833
S073	III	After NAT	2.3	5.6	20	16479111	101	0.262	48292	4565	0.760833
S078	IV	Before NAT	1.87	7.0125	19.4	21747786	97	0.159	66277	4026	0.691753
S082	IIB	After NAT	2.1	7.875	20	18115070	101	0.239	46628	4418	0.736333
S086	IIB	Before NAT	4.57	9.39041	20	18098184	101	0.154	52476	4217.5	0.702917
S092	IIB	Before NAT	2.22	8.325	20.2	19667640	101	0.163	61345	4422	0.729703
S096	III	After NAT	1.79	6.7125	20	21176188	98	0.127	59701	5230	0.871667
S102	IIA	After NAT	16	60	20.8	21628565	99	0.183	63576	4074	0.652885
S123	III	After NAT	3.44	12.9	20	18862646	96	0.123	50479	4777	0.796167
S126	IIB	Before NAT	1.34	5.025	13.9	20692754	96	0.157	61509	3310	0.793765
S130	IA	After NAT	1.5	5.625	15.4	18616833	100	0.165	56968	3631	0.785931
S131	IA	Before upfront surgery	2.04	7.65	20	20052770	95	0.112	59256	4870	0.811667
S136	IA	Before NAT	2.54	9.525	20.1	18592370	93	0.106	52470	4896	0.81194
S139	IA	After NAT	1.19	4.4625	13.8	18486511	99	0.135	52200	3329	0.804106
S142	IA	Before NAT	1.59	5.9625	16.5	19693651	96	0.137	58133	3641	0.735556
S146	IA	After NAT	3.18	11.925	20	18434102	92	0.156	50920	4538	0.756333
S155	IA	Before NAT	2.1	7.875	19.9	19224451	98	0.139	55374	5060	0.847571
	Legend:
	NAT : Neoadjuvant therapy

## Sheet: Table S6
Table S6. Summary of matched cfTNA-buffy coat sequencing
patients	Age	UICC stage	Mutation ype	Locus	Gene	Mutation ID	Ref	Alt	cfTNA			Buffy coat
									Molecular coverage	Molecular alt allele count	Molecular alt allele freqency (%)	Molecular coverage	Molecular alt allele count	Molecular alt allele freqency (%)
H003	76	IA	SNV	chr17:7577547	TP53	p.G245D	C	T	4756	5	0.0010513	5620	1	0.000178
H021	67	IIB	SNV	chr18:48575159	SMAD4	p.A118V	C	T	4075	3	0.000736	9471	1	0.000106
H032	65	IIB	SNV	chr20:57484420	GNAS	p.R201H	C	T	5682	17	0.0029919	1730	3	0.0017341
H037	75	IIB	SNV	chr17:7577587	TP53	p.I232F	T	A	3433	4	0.00116516	8163	3	0.000368
H041	70	IA	SNV	chr10:123279677	FGFR2	p.S252L	G	A	3943	5	0.00126807	4412	2	0.000453
H047	64	IB	SNV	chr17:7577114	TP53	p.C275Y	C	T	3346	5	0.00149432	2887	6	0.00207828
H047	64	IB	SNV	chr17:7578211	TP53	p.R213Q	C	T	5318	31	0.00582926	3431	35	0.0102011
H051	79	IIB	SNV	chr17:7577120	TP53	p.R273P	C	G	2104	6	0.00285171	3529	6	0.0017002
H075	74	IIB	SNV	chr20:57484420	GNAS	p.R201H	C	T	4227	5	0.00118287	6510	3	0.000461
H081	69	IV	SNV	chr17:7577559	TP53	p.S241C	G	C	3696	4	0.00108225	9617	1	0.000103983
H126	72	IV	SNV	chr18:48575159	SMAD4	p.A118V	C	T	7532	5	0.000664	5500	1	0.000182
H134	68	IB	SNV	chrX:66943600	AR	p.E894K	G	A	2618	4	0.00152788	4602	9	0.00195567
H134	68	IB	SNV	chr17:7577538	TP53	p.R248Q	C	T	3602	1	0.000278	7507	5	0.000666045
H149	72	III	SNV	chr17:7578280	TP53	p.P190L	C	T	5669	11	0.00194038	3103	4	0.00128908
H149	72	III	INDEL	chr17:7578274	TP53	p.P191del	TGAGGAGG	TGAGG	5669	8	0.00141118	3103	6	0.00193361
H195	68	IA	SNV	chr20:57484420	GNAS	p.R201H	C	T	4389	5	0.00113921	4827	3	0.000622
H205	51	IV	SNV	chr17:7578503	TP53	p.V143M	C	T	4428	5	0.00112918	7396	2	0.000270416
H209	73	IIB	SNV	chr17:7578204	TP53	p.S215R	A	C	1373	3	0.002185	5617	10	0.00178031
H212	61	IIA	SNV	chr17:7577539	TP53	p.R248W	G	A	4419	5	0.00113148	8985	5	0.000556
H215	61	IB	SNV	chr:1590631934	IDH2	p.R140Q	C	T	5056	7	0.00138449	3152	3	0.000951777
H218	54	IA	SNV	chr17:7578271	TP53	p.H193R	T	C	6167	5	0.000811	7392	17	0.00229978
S008	82	III	SNV	chr1:115256529	NRAS	p.Q61R	T	C	2831	2	0.000706	2668	1	0.000375
S008	82	III	SNV	chr17:7577574	TP53	p.Y236C	T	C	3077	27	0.00877478	4195	26	0.00619785
S009	68	0	SNV	chr17:7578190	TP53	p.Y220C	T	C	4915	5	0.00101729	3724	3	0.000806
S012	79	IIA	SNV	chr17:7577561	TP53	p.S240R	A	C	4597	18	0.0039156	8467	12	0.00141727
S025	84	IIB	SNV	chr3:12645699	RAF1	p.S257L	G	A	2758	79	0.02864	3786	102	0.0269414
S043	64	IIB	SNV	chr17:7578503	TP53	p.V143M	C	T	3651	9	0.00246508	4908	23	0.00468623
S044	79	IIB	SNV	chr17:7577568	TP53	p.C238F	C	A	2851	2	0.000702	5388	2	0.000371195
S064	61	IB	SNV	chr17:7577114	TP53	p.C275Y	C	T	4689	22	0.00469183	2947	15	0.00508992
S064	61	IB	SNV	chr17:7578393	TP53	p.H179Q	A	C	5261	4	0.000760312	5086	1	0.000197
S078	57	IV	SNV	chr12:25378562	KRAS	p.A146T	C	T	2595	7	0.0027	1397	3	0.00214746
S136	79	IA	SNV	chr17:7578524	TP53	p.Q136E	G	C	4011	8	0.00199452	20000	52	0.0026
S142	72	IA	SNV	chr17:7578406	TP53	p.R175H	C	T	3920	3	0.000765	5968	1	0.000168

## Sheet: Table S7
Table S7. ctDNA detected by liquid biopsy
Patient	Group	UICC stage	Mutation type	Locus	Gene	Mutation ID	Ref	Alt	Total coverage	Total alt allele count	Total alt allele freqency (%)	Molecular coverage	Molecular alt allele count	Molecular alt allele freqency (%)	Detected methods
H008	After NAT	IB	SNV	chr17:7577105	TP53	p.P278R	G	C	68993	25	0.000702	2850	2	0.000702	Liquid biopsy only
H010	Upfront surgery	IIB	SNV	chr12:25398284	KRAS	p.G12D	C	T	44480	4	0.000235	4260	1	0.000235	TIA
H012	After NAT	IA	SNV	chr7:140453146	BRAF	p.L597V	G	C	39537	64	0.00116234	2581	3	0.00116234	Liquid biopsy only
H017	After NAT	III	SNV	chr17:7577539	TP53	p.R248W	G	A	82409	22	0.000443	4514	2	0.000443	TIA
H018	Before NAT	IV	SNV	chr12:25398284	KRAS	p.G12V	C	A	47664	26	0.000387	5162	2	0.000387	TIA
H018	Before NAT	IV	SNV	chr17:7577091	TP53	p.R283C	G	A	47843	34	0.0011066	2711	3	0.0011066	Liquid biopsy only
H021	Upfront surgery	IIB	SNV	chr18:48591919	SMAD4	p.R361H	G	A	51707	5	0.00022	4552	1	0.00022	TIA
H024	After NAT	IIB	SNV	chr20:57484596	GNAS	p.Q227R	A	T	44311	22	0.0007	5718	4	0.0007	Liquid biopsy only
H024	After NAT	IIB	SNV	chr17:7577126	TP53	p.E271G	T	C	38043	37	0.000885	2259	2	0.000885347	Liquid biopsy only
H024	After NAT	IIB	SNV	chr17:7577105	TP53	p.P278L	G	A	38043	62	0.00177069	2259	4	0.00177069	Liquid biopsy only
H024	After NAT	IIB	SNV	chr17:7579884	TP53	p.V10A	A	G	73608	93	0.00179416	6131	11	0.00179416	Liquid biopsy only
H025	Upfront surgery	IB	SNV	chr12:25398284	KRAS	p.G12D	C	T	41193	9	0.000548	3651	2	0.000548	TIA
H032	Before NAT	IIB	SNV	chr7:55242475	EGFR	p.E749Q	G	C	61232	93	0.00110375	4530	5	0.00110375	Liquid biopsy only
H034	Before NAT	IIB	SNV	chr7:140453137	BRAF	p.V600L	C	A	65664	21	0.000678	4426	3	0.000678	Liquid biopsy only
H036	Before NAT	IIB	SNV	chr17:7577121	TP53	p.R273C	G	A	33627	38	0.00199601	1002	2	0.00199601	TIA
H037	After NAT	IIB	SNV	chr12:25380275	KRAS	p.Q61H	T	G	55992	58	0.00133511	2247	3	0.00133511	Liquid biopsy only
H037	After NAT	IIB	SNV	chr17:7578535	TP53	p.K132R	T	C	103400	43	0.000296	3376	1	0.000296	TIA
H041	Upfront surgery	IA	SNV	chr7:116423475	MET	p.M1268I	G	A	88667	85	0.000951	3154	3	0.000951	Liquid biopsy only
H059	Before NAT	IA	SNV	chr17:7578508	TP53	p.C141Y	C	T	93777	53	0.000659	4553	3	0.000659	Liquid biopsy only
H070	After NAT	IIB	SNV	chr3:178916930	PIK3CA	p.G106V	G	T	89062	53	0.000906	4415	4	0.000906	Liquid biopsy only
H078	After NAT	IB	SNV	chr17:7577108	TP53	p.C277Y	C	T	46811	30	0.000868	2304	2	0.000868	Liquid biopsy only
H081	After NAT	IV	SNV	chr7:55249092	EGFR	p.C797Y	G	A	34062	15	0.000755	2650	2	0.000755	Liquid biopsy only
H087	Upfront surgery	IB	SNV	chr12:25398284	KRAS	p.G12V	C	A	39857	20	0.000745	2683	2	0.000745	Liquid biopsy only
H087	Upfront surgery	IB	SNV	chr17:7578263	TP53	p.R196*	G	A	54962	92	0.000927	3235	3	0.000927	Liquid biopsy only
H089	Before NAT	IB	SNV	chr1:156846342	NTRK1	p.G595R	G	A	51774	78	0.00370745	2967	11	0.00370745	Liquid biopsy only
H089	Before NAT	IB	SNV	chr17:7578392	TP53	p.E180Ter	C	A	85992	35	0.000341	2935	1	0.000341	TIA
H089	Before NAT	IB	SNV	chr17:7578532	TP53	p.M133T	A	G	80114	180	0.00406298	1969	8	0.00406298	Liquid biopsy only
H092	After NAT	IIB	SNV	chr17:7578503	TP53	p.V143M	C	T	92929	69	0.00088	5680	5	0.00088	Liquid biopsy only
H102	Before NAT	IIB	SNV	chr12:25398284	KRAS	p.G12D	C	T	51651	10	0.000228	4388	1	0.000228	TIA
H102	Before NAT	IIB	SNV	chr17:7577548	TP53	p.G245S	C	T	118910	83	0.000497	4026	2	0.000497	TIA
H105	Before NAT	IA	SNV	chr12:25398284	KRAS	p.G12V	C	A	32579	50	0.00145631	2060	3	0.00145631	Liquid biopsy only
H105	Before NAT	IA	SNV	chr10:43609949	RET	p.C634Y	G	A	68384	40	0.00112952	2656	3	0.00112952	Liquid biopsy only
H105	Before NAT	IA	SNV	chr17:7578458	TP53	p.R158C	G	A	60068	35	0.00064	3126	2	0.00064	TIA
H117	After NAT	IB	SNV	chr3:178917478	PIK3CA	p.G118D	G	A	59931	40	0.000755	5295	4	0.000755	Liquid biopsy only
H119	Upfront surgery	IB	SNV	chr17:7578517	TP53	p.A138V	G	A	79167	48	0.000931	2149	2	0.000931	Liquid biopsy only
H119	Upfront surgery	IB	SNV	chr17:7577561	TP53	p.S240R	A	C	78745	69	0.00135808	2209	3	0.00135808	Liquid biopsy only
H123	Upfront surgery	III	SNV	chr12:25398281	KRAS	p.G13D	C	T	45205	29	0.000783	2553	2	0.000783	Liquid biopsy only
H124	Before NAT	IB	SNV	chr2:198266834	SF3B1	p.K700E	T	C	31998	205	0.00506472	1777	9	0.00506472	Liquid biopsy only
H126	Upfront surgery	IV	SNV	chr20:57484420	GNAS	p.R201C	C	T	69007	88	0.00138013	5072	7	0.00138013	Liquid biopsy only
H130	Upfront surgery	IA	SNV	chr12:25398284	KRAS	p.G12D	C	T	53227	3	0.000201	4964	1	0.000201	TIA
H134	Upfront surgery	IB	SNV	chr7:140453145	BRAF	p.L597R	A	C	55996	48	0.00086	4653	4	0.00086	Liquid biopsy only
H134	Upfront surgery	IB	SNV	chr4:1803564	FGFR3	p.R248C	C	T	64131	40	0.000908	3305	3	0.000908	Liquid biopsy only
H134	Upfront surgery	IB	SNV	chr17:7577096	TP53	p.D281G	T	C	51746	50	0.000914	2187	2	0.000914	Liquid biopsy only
H142	After NAT	IIB	SNV	chr17:7578265	TP53	p.I195T	A	G	64109	43	0.000767	5213	4	0.000767	Liquid biopsy only
H145	After NAT	IIB	SNV	chr12:25398284	KRAS	p.G12V	C	A	33115	27	0.000803	3738	3	0.000803	Liquid biopsy only
H145	After NAT	IIB	INDEL	chr17:7572976	TP53	p.S378YfsTer4	G	GT	61987	196	0.00209138	6216	13	0.00209138	Liquid biopsy only
H149	After NAT	III	SNV	chr17:7578406	TP53	p.R175H	C	T	91093	36	0.000163	6146	1	0.000163	TIA
H152	Before NAT	III	SNV	chr12:25398285	KRAS	p.G12R	C	G	43224	15	0.000384	2602	1	0.000384	TIA
H157	Before NAT	IIB	SNV	chr7:55249005	EGFR	p.S768N	G	A	41862	39	0.00117693	2549	3	0.00117693	Liquid biopsy only
H157	Before NAT	IIB	SNV	chr7:55221822	EGFR	p.A289D	C	A	62283	72	0.00118437	2533	3	0.00118437	Liquid biopsy only
H157	Before NAT	IIB	SNV	chr4:1806092	FGFR3	p.S371G	A	G	64355	35	0.000836	4782	4	0.000836	Liquid biopsy only
H175	Before NAT	IIA	SNV	chr12:25398284	KRAS	p.G12V	C	A	52016	51	0.000786	3817	3	0.000786	Liquid biopsy only
H175	Before NAT	IIA	SNV	chr17:7578190	TP53	p.Y220C	T	C	51608	46	0.000929	3229	3	0.000929	Liquid biopsy only
H177	Upfront surgery	IIB	SNV	chr17:7578406	TP53	p.R175H	C	T	95105	13	0.000167	6004	1	0.000167	TIA
H178	Before NAT	IA	SNV	chr12:25398285	KRAS	p.G12C	C	A	53547	342	0.00661263	4688	31	0.00661263	Liquid biopsy only
H178	Before NAT	IA	SNV	chr17:7579379	TP53	p.Y103S	T	G	55630	269	0.00444444	3150	14	0.00444444	Liquid biopsy only
H178	Before NAT	IA	SNV	chr17:7577120	TP53	p.R273H	C	T	51395	274	0.00507849	2166	11	0.00507849	Liquid biopsy only
H181	Upfront surgery	IA	SNV	chr17:7578461	TP53	p.V157I	C	T	79121	152	0.00163845	1831	3	0.00163845	Liquid biopsy only
H182	After NAT	IIB	SNV	chr17:7576897	TP53	p.Q317*	G	A	88595	143	0.00093	4303	4	0.00093	Liquid biopsy only
H201	Before NAT	IA	MNV	chr7:140481402	BRAF	p.G469L	CC	AA	54854	0	0.000988	2025	2	0.000988	Liquid biopsy only
H205	After NAT	IV	SNV	chr17:7578454	TP53	p.A159G	G	C	83978	61	0.000678	4428	3	0.000678	Liquid biopsy only
H207	After NAT	IIA	SNV	chr17:7577144	TP53	p.L265Q	A	T	54191	49	0.00125196	3195	4	0.00125196	Liquid biopsy only
H208	After NAT	IV	SNV	chr3:178936074	PIK3CA	p.P539R	C	G	48366	23	0.000933	3217	3	0.000933	Liquid biopsy only
H208	After NAT	IV	SNV	chr18:48591918	SMAD4	p.R361C	C	T	66294	49	0.00102249	3912	4	0.00102249	Liquid biopsy only
H211	After NAT	IB	SNV	chr7:55211080	EGFR	p.R108I	G	T	23482	2538	0.0880196	2454	216	0.0880196	Liquid biopsy only
H212	Upfront surgery	IIA	SNV	chr12:25380275	KRAS	p.Q61H	T	G	43235	77	0.00235294	2975	7	0.00235294	Liquid biopsy only
H212	Upfront surgery	IIA	SNV	chr17:7577111	TP53	p.A276V	G	A	38368	24	0.000777	2573	2	0.000777	Liquid biopsy only
H212	Upfront surgery	IIA	SNV	chr17:7577550	TP53	p.G244D	C	T	61664	89	0.00181036	4419	8	0.00181036	Liquid biopsy only
H218	Upfront surgery	IA	SNV	chr17:7577538	TP53	p.R248Q	C	T	87630	17	0.00022	4551	1	0.00022	TIA
H221	Upfront surgery	IIA	SNV	chr7:55249071	EGFR	p.T790G	C	G	27793	9	0.000807	2479	2	0.000807	Liquid biopsy only
H221	Upfront surgery	IIA	SNV	chr12:25398284	KRAS	p.G12D	C	T	61977	3	0.000173	5790	1	0.000173	TIA
H221	Upfront surgery	IIA	SNV	chr7:116412022	MET	p.Y1021D	T	G	39003	28	0.000797	3763	3	0.000797	Liquid biopsy only
S003	After NAT	IIB	SNV	chr15:66774131	MAP2K1	p.E203K	G	A	57506	40	0.000668	2996	2	0.000668	Liquid biopsy only
S004	Upfront surgery	0	SNV	chr12:25398279	KRAS	p.V14I	C	T	42710	39	0.000967	4135	4	0.000967	Liquid biopsy only
S009	Upfront surgery	0	SNV	chr17:7577097	TP53	p.D281N	C	T	84235	52	0.000812	3696	3	0.000812	Liquid biopsy only
S012	After NAT	IIA	SNV	chr17:7577507	TP53	p.E258D	T	G	117611	107	0.00087	4597	4	0.00087	Liquid biopsy only
S018	Upfront surgery	III	SNV	chr17:7578412	TP53	p.V173A	A	G	112121	95	0.000897	5577	5	0.000897	Liquid biopsy only
S023	Before NAT	IB	SNV	chr7:140453193	BRAF	p.N581S	T	C	26558	26	0.00173511	1729	3	0.00173511	Liquid biopsy only
S026	After NAT	IIB	SNV	chr17:7577548	TP53	p.G245S	C	T	96349	81	0.000408	2449	1	0.000408	TIA
S048	Before NAT	III	SNV	chr12:25398284	KRAS	p.G12V	C	A	44166	39	0.000808	4951	4	0.000808	Liquid biopsy only
S058	Upfront surgery	0	SNV	chr20:57484421	GNAS	p.R201H	G	A	78910	8	0.000135	7412	1	0.000135	TIA
S058	Upfront surgery	0	SNV	chr17:7577563	TP53	p.S240C	T	A	159333	111	0.000657	7611	5	0.000657	Liquid biopsy only
S058	Upfront surgery	0	SNV	chr17:7577571	TP53	p.M237T	A	G	159333	116	0.00105111	7611	8	0.00105111	Liquid biopsy only
S058	Upfront surgery	0	SNV	chr17:7577544	TP53	p.M246T	A	G	159333	158	0.00105111	7611	8	0.00105111	Liquid biopsy only
S058	Upfront surgery	0	SNV	chr17:7577593	TP53	p.T230A	T	C	159333	720	0.00460284	7604	35	0.00460284	Liquid biopsy only
S067	After NAT	IV	SNV	chr17:37868241	ERBB2	p.E321G	A	G	79421	106	0.00155945	5130	8	0.00155945	Liquid biopsy only
S067	After NAT	IV	SNV	chr4:55593624	KIT	p.N564D	A	G	30494	57	0.00219974	2273	5	0.00219974	Liquid biopsy only
S067	After NAT	IV	SNV	chr12:25398284	KRAS	p.G12V	C	A	45724	313	0.00636798	4397	28	0.00636798	Liquid biopsy only
S067	After NAT	IV	SNV	chr17:7576869	TP53	p.E326G	T	C	83791	100	0.00157092	4456	7	0.00157092	Liquid biopsy only
S067	After NAT	IV	SNV	chr17:7577096	TP53	p.D281G	T	C	44066	129	0.00216076	2314	5	0.00216076	Liquid biopsy only
S067	After NAT	IV	SNV	chr17:7578212	TP53	p.R213Ter	G	A	44419	228	0.00528435	3974	21	0.00528435	TIA
S072	After NAT	IV	SNV	chr4:55139775	PDGFRA	p.R479Q	G	A	103315	35	0.000212	4724	1	0.000212	TIA
S073	After NAT	III	SNV	chr19:4117541	MAP2K2	p.Q60L	T	A	84865	52	0.000777	5146	4	0.000777	Liquid biopsy only
S073	After NAT	III	SNV	chr7:116412022	MET	p.Y1021H	T	C	61597	132	0.0019544	3070	6	0.0019544	Liquid biopsy only
S073	After NAT	III	SNV	chr17:7577559	TP53	p.S241F	G	A	85105	48	0.000488	4102	2	0.000488	TIA
S073	After NAT	III	SNV	chr17:7577548	TP53	p.G245S	C	T	85105	131	0.0014627	4102	6	0.0014627	Liquid biopsy only
S073	After NAT	III	SNV	chr17:7577563	TP53	p.S240G	T	C	85105	128	0.0014627	4102	6	0.0014627	Liquid biopsy only
S078	Before NAT	IV	SNV	chr12:25398284	KRAS	p.G12V	C	A	53801	6	0.000257	3894	1	0.000257	TIA
S082	After NAT	IIB	SNV	chr2:29443696	ALK	p.F1174S	A	G	84820	188	0.00242336	8253	20	0.00242336	Liquid biopsy only
S082	After NAT	IIB	SNV	chr6:152415537	ESR1	p.S463P	T	C	91727	180	0.00188249	10093	19	0.00188249	Liquid biopsy only
S082	After NAT	IIB	SNV	chr1:115256536	NRAS	p.A59T	C	T	196005	130	0.000951	10519	10	0.000951	Liquid biopsy only
S082	After NAT	IIB	SNV	chr17:7578496	TP53	p.L145Q	A	T	83313	47	0.000738	4066	3	0.000738	Liquid biopsy only
S082	After NAT	IIB	SNV	chr17:7577503	TP53	p.S260P	A	G	263496	189	0.000924	10828	10	0.000924	Liquid biopsy only
S082	After NAT	IIB	SNV	chr17:7577560	TP53	p.S241P	A	G	263496	198	0.000924	10827	10	0.000924	Liquid biopsy only
S082	After NAT	IIB	SNV	chr17:7577577	TP53	p.N235S	T	C	263446	149	0.000924	10826	10	0.000924	Liquid biopsy only
S082	After NAT	IIB	SNV	chr17:7577554	TP53	p.M243V	T	C	263496	243	0.00120059	10828	13	0.00120059	Liquid biopsy only
S082	After NAT	IIB	SNV	chr17:7578472	TP53	p.P153L	G	A	83317	77	0.00122971	4066	5	0.00122971	Liquid biopsy only
S082	After NAT	IIB	SNV	chr17:7578476	TP53	p.P152S	G	A	83317	74	0.00122971	4066	5	0.00122971	Liquid biopsy only
S082	After NAT	IIB	SNV	chr17:7578533	TP53	p.M133V	T	C	83313	66	0.00122971	4066	5	0.00122971	Liquid biopsy only
S082	After NAT	IIB	SNV	chr17:7577517	TP53	p.I255T	A	G	263432	269	0.00184706	10828	20	0.00184706	Liquid biopsy only
S082	After NAT	IIB	SNV	chr17:7577511	TP53	p.L257P	A	G	263496	547	0.00249469	10823	27	0.00249469	Liquid biopsy only
S092	Before NAT	IIB	SNV	chr12:25398284	KRAS	p.G12V	C	A	46553	15	0.000468	4274	2	0.000468	TIA
S092	Before NAT	IIB	SNV	chr17:7578406	TP53	p.R175H	C	T	80100	23	0.000212	4711	1	0.000212	TIA
S123	After NAT	III	SNV	chr12:25398284	KRAS	p.G12D	C	T	33296	11	0.000518	3864	2	0.000518	TIA
S123	After NAT	III	SNV	chr7:116417464	MET	p.H1112R	A	G	26890	17	0.000829	2413	2	0.000829	Liquid biopsy only
S126	Before NAT	IIB	SNV	chr17:7577550	TP53	p.G244V	C	A	100401	34	0.000726	2756	2	0.000726	Liquid biopsy only
S130	After NAT	IA	SNV	chr12:25398284	KRAS	p.G12D	C	T	45167	17	0.000823	3645	3	0.000823	Liquid biopsy only
S130	After NAT	IA	SNV	chr2:198266834	SF3B1	p.K700E	T	C	36625	84	0.00229753	3482	8	0.00229753	Liquid biopsy only
S131	Upfront surgery	IA	SNV	chr17:7578211	TP53	p.R213Q	C	T	57116	7	0.000223	4476	1	0.000223	TIA
S136	Before NAT	IA	SNV	chr7:140453134	BRAF	p.K601E	T	C	35808	16	0.00077	3895	3	0.00077	Liquid biopsy only

## Sheet: Table S8
Table S8 : Gene list of Oncomine Pan-Cancer Cell-Free assay
	AKT1	ALK	AR	ARAF	BRAF	CHEK2	CTNNB1	DDR2	EGFR	ERBB2
	ERBB3	ESR1	FGFR1	FGFR2	FGFR3	FGFR4	FLT3	GNA11	GNAQ	GNAS
	HRAS	IDH1	IDH2	KIT	KRAS	MAP2K1	MAP2K2	MET	MTOR	NRAS
	NTRK1	NTRK3	PDGFRA	PIK3CA	RAF1	RET	ROS1	SF3B1	SMAD4	SMO
	ERG	ETV1	CCND1	CCND2	CCND3	CDK4	CDK6	MYC	APC	FBXW7
	PTEN	TP53

## Sheet: Table S9
Table S9 : Gene list of Comprehensive Cancer Panel (CCP)
	ABL1	ABL2	ACVR2A	ADAMTS20	AFF1	AFF3	AKAP9	AKT1	AKT2	AKT3	ALK	APC	AR	ARID1A	ARID2	ARNT	ASXL1	ATF1	ATM	ATR	ATRX
	AURKA	AURKB	AURKC	AXL	BAI3	BAP1	BCL10	BCL11A	BCL11B	BCL2	BCL2L1	BCL2L2	BCL3	BCL6	BCL9	BCR	BIRC2	BIRC3	BIRC5	BLM	BLNK
	BMPR1A	BRAF	BRD3	BRIP1	BTK	BUB1B	CARD11	CASC5	CBL	CCND1	CCND2	CCNE1	CD79A	CD79B	CDC73	CDH1	CDH11	CDH2	CDH20	CDH5	CDK12
	CDK4	CDK6	CDK8	CDKN2A	CDKN2B	CDKN2C	CEBPA	CHEK1	CHEK2	CIC	CKS1B	CMPK1	COL1A1	CRBN	CREB1	CREBBP	CRKL	CRTC1	CSF1R	CSMD3	CTNNA1
	CTNNB1	CYLD	CYP2C19	CYP2D6	DAXX	DCC	DDB2	DDIT3	DDR2	DEK	DICER1	DNMT3A	DPYD	DST	EGFR	EML4	EP300	EP400	EPHA3	EPHA7	EPHB1
	EPHB4	EPHB6	ERBB2	ERBB3	ERBB4	ERCC1	ERCC2	ERCC3	ERCC4	ERCC5	ERG	ESR1	ETS1	ETV1	ETV4	EXT1	EXT2	EZH2	FAM123B	FANCA	FANCC
	FANCD2	FANCF	FANCG	FAS	FBXW7	FGFR1	FGFR2	FGFR3	FGFR4	FH	FLCN	FLI1	FLT1	FLT3	FLT4	FN1	FOXL2	FOXO1	FOXO3	FOXP1	FOXP4
	FZR1	G6PD	GATA1	GATA2	GATA3	GDNF	GNA11	GNAQ	GNAS	GPR124	GRM8	GUCY1A2	HCAR1	HIF1A	HLF	HNF1A	HOOK3	HRAS	HSP90AA1	HSP90AB1	ICK
	IDH1	IDH2	IGF1R	IGF2	IGF2R	IKBKB	IKBKE	IKZF1	IL2	IL21R	IL6ST	IL7R	ING4	IRF4	IRS2	ITGA10	ITGA9	ITGB2	ITGB3	JAK1	JAK2
	JAK3	JUN	KAT6A	KAT6B	KDM5C	KDM6A	KDR	KEAP1	KIT	KLF6	KRAS	LAMP1	LCK	LIFR	LPHN3	POT1	LPP	LRP1B	LTF	LTK	MAF
	MAFB	MAGEA1	MAGI1	MALT1	MAML2	MAP2K1	MAP2K2	MAP2K4	MAP3K7	MAPK1	MAPK8	MARK1	MARK4	MBD1	MCL1	MDM2	MDM4	MEN1	MET	MITF	MLH1
	MLL	MLL2	MLL3	MLLT10	MMP2	MN1	MPL	MRE11A	MSH2	MSH6	MTOR	MTR	MTRR	MUC1	MUTYH	MYB	MYC	MYCL1	MYCN	MYD88	MYH11
	MYH9	NBN	NCOA1	NCOA2	NCOA4	NF1	NF2	NFE2L2	NFKB1	NFKB2	NIN	NKX2-1	NLRP1	NOTCH1	NOTCH2	NOTCH4	NPM1	NRAS	NSD1	NTRK1	NTRK3
	NUMA1	NUP214	NUP98	PAK3	PALB2	PARP1	PAX3	PAX5	PAX7	PAX8	PBRM1	PBX1	PDE4DIP	PDGFB	PDGFRA	PDGFRB	PER1	PGAP3	PHOX2B	PIK3C2B	PIK3CA
	PIK3CB	PIK3CD	PIK3CG	PIK3R1	PIK3R2	PIM1	PKHD1	PLAG1	PLCG1	PLEKHG5	PML	PMS1	PMS2	POU5F1	PPARG	PPP2R1A	PRDM1	PRKAR1A	PRKDC	PSIP1	PTCH1
	PTEN	PTGS2	PTPN11	PTPRD	PTPRT	RAD50	RAF1	RALGDS	RARA	RB1	RECQL4	REL	RET	RHOH	RNASEL	RNF2	RNF213	ROS1	RPS6KA2	RRM1	RUNX1
	RUNX1T1	SAMD9	SBDS	SDHA	SDHB	SDHC	SDHD	SEPT9	SETD2	SF3B1	SGK1	SH2D1A	SMAD2	SMAD4	SMARCA4	SMARCB1	SMO	SMUG1	SOCS1	SOX11	SOX2
	SRC	SSX1	STK11	STK36	SUFU	SYK	SYNE1	TAF1	TAF1L	TAL1	TBX22	TCF12	TCF3	TCF7L1	TCF7L2	TCL1A	TET1	TET2	TFE3	TGFBR2	TGM7
	THBS1	TIMP3	TLR4	TLX1	TNFAIP3	TNFRSF14	TNK2	TOP1	TP53	TPR	TRIM24	TRIM33	TRIP11	TRRAP	TSC1	TSC2	TSHR	UBR5	UGT1A1	USP9X	VHL
	WAS	WHSC1	WRN	WT1	XPA	XPC	XPO1	XRCC2	ZNF384	ZNF521
